# Supplementary material for: Integrative analysis in head and neck cancer reveals distinct role of miRNome and methylome as tumour epigenetic drivers
Source: Sci Rep. 2024 Apr 20;14:9062. doi: 10.1038/s41598-024-59312-z (PMC11032388; doi:10.1038/s41598-024-59312-z)
Supplement: Supplementary file 2 — Supplementary Tables. [file 41598_2024_59312_MOESM2_ESM.xlsx]

## Sheet: S1
Table S1. Sequencing counts and mapping rates
Sample	Mapping Rate (%)	Observed Fragments
KBD10_quant	88	20987077
KBD11_quant	89	26268283
KBD13_quant	81	26501942
KBD15_quant	91	26506063
KBD16_quant	91	21451086
KBD17_quant	92	25220897
KBD18_quant	91	26211943
KBD21_quant	89	25593932
KBD2_quant	89	22734666
KBD3_quant	92	24431441
RNA10T_quant	84	27502903
RNA16T_quant	89	26865842
RNA3T_quant	82	27068651

## Sheet: S2
Table S2. Table of integrated DEGs DEmiRs and DM CGIs
gene	symbol	Gene_mean	gene_FC	gene_pval	gene_pajd	miRNA	miRNA_Rho	miRNA_Rho_pval	miRNA_mean	miRNA_FC	miRNA_pval	miRNA_padj	DNAm_quot	DNAm_pval	DNAm_padj	DNAm_num_sites	DNAm_condensed_ranges
ENSG00000000005	TNMD	5.82988	-3.83958	0.000712477	0.0095716
ENSG00000001036	FUCA2	552.508	1.23225	0.00153334	0.0162613								-0.232252	0.10337	0.133949	5	chr6:143832390-143832943
ENSG00000001460	STPG1	174.721	2.28804	6.60606e-06	0.000315262								-0.974799	0.0128002	0.0348522	2	chr1:24742672-24743039
ENSG00000003756	RBM5	1203.19	-1.2324	0.00035896	0.00578277								-0.358531	0.0784276	0.110081	8	chr3:50126253-50127204
ENSG00000004487	KDM1A	1630.04	1.65897	0.00257757	0.0231812	hsa-miR-708-5p	0.197802	0.517131	173.568	1.80036	0.00103307	0.00861781	-0.153777	0.229246	0.252977	7	chr1:23345815-23346677
ENSG00000004776	HSPB6	1117.73	-4.36306	5.26627e-06	0.000264102								-0.149534	0.0975062	0.128342	4	chr19:36248980-36249307
ENSG00000004799	PDK4	636.899	-3.41451	2.07491e-05	0.000720858	hsa-miR-26b-5p	0.120879	0.694047	1610.82	-0.994327	0.00027876	0.00369887	0.0915289	0.00834277	0.0257116	7	chr7:95225504-95226194
ENSG00000004799	PDK4	636.899	-3.41451	2.07491e-05	0.000720858	hsa-miR-182-5p	-0.148352	0.628609	7947.85	2.16663	0.000140289	0.00219528	0.0915289	0.00834277	0.0257116	7	chr7:95225504-95226194
ENSG00000004838	ZMYND10	44.4632	-1.25485	0.00262861	0.0235328
ENSG00000004848	ARX	8.88515	-4.59227	1.45298e-05	0.000564438
ENSG00000005073	HOXA11	7.27931	3.44517	0.00222769	0.0209089	hsa-miR-205-5p	0.367378	0.216871	29713.9	2.89766	4.41778e-11	2.25384e-08	0.193223	0.0159239	0.0404403	3	chr7:27224268-27224596
ENSG00000005073	HOXA11	7.27931	3.44517	0.00222769	0.0209089	hsa-miR-205-5p	0.367378	0.216871	29713.9	2.89766	4.41778e-11	2.25384e-08	1.6295	0.0198954	0.0467588	14	chr7:27225051-27225629
ENSG00000005102	MEOX1	106.074	-2.38207	3.99379e-05	0.00119564
ENSG00000005379	BZRAP1	205.454	-1.87499	0.00694739	0.0460213
ENSG00000005471	ABCB4	51.8698	-3.49814	4.16193e-11	3.69434e-08
ENSG00000005513	SOX8	39.0427	-4.55521	1.44874e-11	1.35365e-08	hsa-miR-615-3p	-0.446506	0.126139	6.92795	2.95289	0.00950906	0.0441228	0.490238	0.00440692	0.0162073	24	chr16:1029879-1035327
ENSG00000005844	ITGAL	809.216	-3.12952	6.40195e-06	0.000311453
ENSG00000005884	ITGA3	3866.46	2.58801	1.52947e-06	0.000104812	hsa-miR-26b-5p	-0.598901	0.0305541	1610.82	-0.994327	0.00027876	0.00369887	0.00761405	0.148836	0.176288	12	chr17:48132995-48134084
ENSG00000005884	ITGA3	3866.46	2.58801	1.52947e-06	0.000104812	hsa-miR-101-3p	-0.703297	0.00731857	994.21	-1.46433	1.43582e-05	0.000378639	0.00761405	0.148836	0.176288	12	chr17:48132995-48134084
ENSG00000005884	ITGA3	3866.46	2.58801	1.52947e-06	0.000104812	hsa-miR-381-3p	0.159341	0.603088	455.468	-2.8899	0.000149506	0.00227732	0.00761405	0.148836	0.176288	12	chr17:48132995-48134084
ENSG00000005884	ITGA3	3866.46	2.58801	1.52947e-06	0.000104812	hsa-miR-144-5p	-0.302198	0.315608	165.193	-2.91516	5.40258e-05	0.00102154	0.00761405	0.148836	0.176288	12	chr17:48132995-48134084
ENSG00000005981	ASB4	13.4151	-3.60102	6.55362e-05	0.00170346
ENSG00000006118	TMEM132A	1319.47	1.85833	0.00420195	0.0325508	hsa-miR-26b-5p	-0.675824	0.0112252	1610.82	-0.994327	0.00027876	0.00369887	-0.0137747	0.0604266	0.0929495	5	chr11:60691786-60692532
ENSG00000006118	TMEM132A	1319.47	1.85833	0.00420195	0.0325508	hsa-miR-615-3p	0.423898	0.148876	6.92795	2.95289	0.00950906	0.0441228	-0.0137747	0.0604266	0.0929495	5	chr11:60691786-60692532
ENSG00000006118	TMEM132A	1319.47	1.85833	0.00420195	0.0325508	hsa-miR-29c-3p	-0.851648	0.000220219	314.028	-1.54532	8.90778e-07	4.04235e-05	-0.0137747	0.0604266	0.0929495	5	chr11:60691786-60692532
ENSG00000006327	TNFRSF12A	883.529	3.77869	1.17861e-07	1.4234e-05								-0.113618	0.0290922	0.0592076	6	chr16:3067522-3068358
ENSG00000006453	BAIAP2L1	751.542	2.49911	2.47797e-07	2.55764e-05								-0.00638714	0.0199181	0.0467854	2	chr7:98030098-98030422
ENSG00000006576	PHTF2	265.262	-1.70221	0.00419653	0.0325443	hsa-miR-93-5p	-0.247253	0.415405	1232.71	1.33509	0.0100084	0.0454183	-0.27665	0.132014	0.160692	28	chr7:77427332-77428850
ENSG00000006576	PHTF2	265.262	-1.70221	0.00419653	0.0325443	hsa-miR-106b-5p	-0.456044	0.117283	392.781	1.17291	0.00911221	0.0428954	-0.27665	0.132014	0.160692	28	chr7:77427332-77428850
ENSG00000006576	PHTF2	265.262	-1.70221	0.00419653	0.0325443	hsa-miR-30c-5p	0.472527	0.102981	321.923	-1.19963	0.00256537	0.0169336	-0.27665	0.132014	0.160692	28	chr7:77427332-77428850
ENSG00000006576	PHTF2	265.262	-1.70221	0.00419653	0.0325443	hsa-miR-27b-5p	-0.593407	0.0325244	572.238	2.37839	0.000821259	0.00741825	-0.27665	0.132014	0.160692	28	chr7:77427332-77428850
ENSG00000006625	GGCT	668.066	1.77022	0.000965948	0.0117455	hsa-miR-125a-5p	0.483516	0.0941347	1328.97	1.4942	0.00030121	0.00392785
ENSG00000006704	GTF2IRD1	613.089	1.61998	3.04635e-07	2.98795e-05								0.611657	2.33494e-05	0.000362833	5	chr7:73867788-73868061
ENSG00000007171	NOS2	749.956	4.17879	5.62414e-05	0.00153608
ENSG00000007312	CD79B	479.898	-3.41419	8.42798e-06	0.000374992
ENSG00000007314	SCN4A	221.853	-5.19597	5.31077e-08	8.0583e-06
ENSG00000007402	CACNA2D2	24.8638	-2.30873	0.00121114	0.0137357	hsa-miR-486-3p	0.532967	0.0607365	10.7599	-3.21186	1.1452e-06	4.90277e-05
ENSG00000007933	FMO3	60.6096	-2.17783	0.00268981	0.0238761	hsa-miR-26b-5p	0.434066	0.138342	1610.82	-0.994327	0.00027876	0.00369887
ENSG00000008018	PSMB1	2675.39	1.88323	0.0032833	0.0274332	hsa-miR-10a-5p	0.241758	0.426176	2339.44	1.48578	0.0090969	0.0428954	-0.459341	0.0279767	0.0579335	2	chr6:170862125-170862480
ENSG00000008018	PSMB1	2675.39	1.88323	0.0032833	0.0274332	hsa-miR-10a-5p	0.241758	0.426176	2339.44	1.48578	0.0090969	0.0428954	-0.482714	0.0547518	0.087252	7	chr6:170863399-170863823
ENSG00000008128	CDK11A	398.387	-1.36935	0.00114663	0.0132518								-0.721832	0.00909735	0.0273352	5	chr1:1655396-1656231
ENSG00000008710	PKD1	1641.29	-1.38015	0.00406853	0.0319162	hsa-miR-200c-3p	-0.774725	0.00187136	1678.15	3.18097	5.99503e-10	1.1056e-07	0.167044	0.208974	0.233144	1	chr16:2185140-2186406
ENSG00000008710	PKD1	1641.29	-1.38015	0.00406853	0.0319162	hsa-miR-200b-3p	-0.692308	0.00873032	252.179	2.64077	1.06224e-06	4.72593e-05	0.167044	0.208974	0.233144	1	chr16:2185140-2186406
ENSG00000008710	PKD1	1641.29	-1.38015	0.00406853	0.0319162	hsa-miR-615-3p	-0.129995	0.67209	6.92795	2.95289	0.00950906	0.0441228	0.167044	0.208974	0.233144	1	chr16:2185140-2186406
ENSG00000008710	PKD1	1641.29	-1.38015	0.00406853	0.0319162	hsa-miR-451a	0.357143	0.23093	3714.03	-3.08659	4.60918e-05	0.000893865	0.167044	0.208974	0.233144	1	chr16:2185140-2186406
ENSG00000008710	PKD1	1641.29	-1.38015	0.00406853	0.0319162	hsa-miR-486-3p	0.818681	0.000620988	10.7599	-3.21186	1.1452e-06	4.90277e-05	0.167044	0.208974	0.233144	1	chr16:2185140-2186406
ENSG00000008710	PKD1	1641.29	-1.38015	0.00406853	0.0319162	hsa-miR-429	-0.543956	0.0546465	700.412	2.59625	1.45181e-05	0.000378639	0.167044	0.208974	0.233144	1	chr16:2185140-2186406
ENSG00000008735	MAPK8IP2	201.529	2.56674	0.000540796	0.00780397								0.141591	0.121198	0.150443	6	chr22:51038495-51039752
ENSG00000008838	MED24	1642.23	1.68766	0.00739264	0.0480855	hsa-miR-24-3p	0.346154	0.246625	362.609	1.29796	0.00557843	0.0302087
ENSG00000008853	RHOBTB2	370.164	-1.63215	8.41663e-05	0.00204966	hsa-miR-106b-5p	-0.236264	0.437084	392.781	1.17291	0.00911221	0.0428954
ENSG00000008853	RHOBTB2	370.164	-1.63215	8.41663e-05	0.00204966	hsa-miR-421	-0.483516	0.0941347	75.1286	1.88086	0.00606249	0.0318451
ENSG00000009694	TENM1	21.0793	-3.55566	1.56432e-06	0.000105523	hsa-miR-335-3p	-0.527473	0.0639549	151.707	2.47988	0.000149303	0.00227732
ENSG00000009724	MASP2	16.4301	-3.65363	1.6021e-05	0.000605491
ENSG00000009790	TRAF3IP3	358.384	-2.33757	0.0010581	0.012523
ENSG00000010030	ETV7	222.733	1.70998	0.00238312	0.0218509								-0.759996	0.0181503	0.0441488	10	chr6:36355278-36356016
ENSG00000010278	CD9	7553.37	2.63229	4.69432e-08	7.37507e-06								-0.256631	0.105016	0.135472	8	chr12:6309153-6310392
ENSG00000010295	IFFO1	232.361	-2.15249	2.81328e-05	0.000911102								-1.34231	0.0034006	0.0134173	5	chr12:6664426-6665336
ENSG00000010310	GIPR	56.7977	-2.32428	7.37585e-05	0.00184427
ENSG00000010319	SEMA3G	166.3	-3.06568	3.2951e-06	0.000187493
ENSG00000010671	BTK	249.878	-2.28087	0.001767	0.0178846	hsa-miR-210-3p	-0.423077	0.149749	478.975	2.32681	0.000118963	0.0019519
ENSG00000010810	FYN	640.444	-1.6384	0.00114115	0.0132151	hsa-miR-106b-5p	-0.725275	0.00502324	392.781	1.17291	0.00911221	0.0428954	-0.0976299	0.0868351	0.118211	7	chr6:112193836-112194854
ENSG00000011021	CLCN6	197.899	-1.33349	0.000194879	0.00370417								-0.219889	0.0903964	0.121606	19	chr1:11865463-11866566
ENSG00000011052	NME2	205.591	2.23052	0.00550035	0.0390435								-0.203964	0.112315	0.142405	12	chr17:49230687-49231247
ENSG00000011332	DPF1	35.5815	4.24768	1.0881e-06	7.91681e-05								-0.458011	0.00700514	0.0227042	5	chr19:38719090-38720627
ENSG00000011347	SYT7	213.941	2.31142	0.0048146	0.0358229								0.30357	0.00214485	0.00951017	5	chr11:61347809-61349038
ENSG00000011422	PLAUR	1096.02	2.8806	3.00971e-07	2.98431e-05
ENSG00000011677	GABRA3	33.5662	3.41328	1.44277e-05	0.000563059	hsa-miR-26b-5p	-0.230769	0.448127	1610.82	-0.994327	0.00027876	0.00369887
ENSG00000012124	CD22	837.272	-5.02569	2.79652e-10	1.3418e-07
ENSG00000012223	LTF	2552.58	-2.95818	0.00164675	0.0170465
ENSG00000013293	SLC7A14	22.931	-1.84947	0.00226024	0.0211	hsa-miR-224-5p	-0.55846	0.0472915	93.0435	5.27251	3.54389e-08	2.66423e-06	2.64884	9.04526e-08	8.6816e-06	3	chr3:170303533-170303768
ENSG00000013293	SLC7A14	22.931	-1.84947	0.00226024	0.0211	hsa-miR-450b-5p	-0.868132	0.000119103	24.5585	2.53322	0.00205904	0.0143753	2.64884	9.04526e-08	8.6816e-06	3	chr3:170303533-170303768
ENSG00000013297	CLDN11	65.9364	-1.90818	0.000670211	0.00912443								1.16268	0.177776	0.203413	14	chr3:170136243-170137886
ENSG00000013588	GPRC5A	1291.74	3.42234	6.82146e-06	0.000322937	hsa-miR-26b-5p	-0.324176	0.279882	1610.82	-0.994327	0.00027876	0.00369887	-1.1713	0.0153849	0.039518	6	chr12:13044043-13044667
ENSG00000013588	GPRC5A	1291.74	3.42234	6.82146e-06	0.000322937	hsa-miR-195-5p	-0.697802	0.00800072	257.011	-1.34233	0.00798536	0.0392181	-1.1713	0.0153849	0.039518	6	chr12:13044043-13044667
ENSG00000013588	GPRC5A	1291.74	3.42234	6.82146e-06	0.000322937	hsa-miR-30a-3p	-0.291209	0.334386	101.903	-2.7719	5.60463e-06	0.000174204	-1.1713	0.0153849	0.039518	6	chr12:13044043-13044667
ENSG00000013588	GPRC5A	1291.74	3.42234	6.82146e-06	0.000322937	hsa-miR-301a-3p	0.104396	0.734304	730.167	1.5854	0.00105056	0.00873158	-1.1713	0.0153849	0.039518	6	chr12:13044043-13044667
ENSG00000013588	GPRC5A	1291.74	3.42234	6.82146e-06	0.000322937	hsa-miR-130b-3p	0.17033	0.577975	101.516	1.8864	0.000477159	0.00517529	-1.1713	0.0153849	0.039518	6	chr12:13044043-13044667
ENSG00000013588	GPRC5A	1291.74	3.42234	6.82146e-06	0.000322937	hsa-miR-301b-3p	0.159341	0.603088	122.595	2.80839	3.26515e-05	0.000705584	-1.1713	0.0153849	0.039518	6	chr12:13044043-13044667
ENSG00000013588	GPRC5A	1291.74	3.42234	6.82146e-06	0.000322937	hsa-miR-338-3p	-0.296703	0.324922	37.4041	-2.05231	2.50407e-05	0.000585746	-1.1713	0.0153849	0.039518	6	chr12:13044043-13044667
ENSG00000013588	GPRC5A	1291.74	3.42234	6.82146e-06	0.000322937	hsa-miR-497-5p	-0.741758	0.00370131	190.899	-1.45529	0.000169996	0.00252105	-1.1713	0.0153849	0.039518	6	chr12:13044043-13044667
ENSG00000013588	GPRC5A	1291.74	3.42234	6.82146e-06	0.000322937	hsa-miR-424-5p	0.236264	0.437084	95.3081	2.40504	0.000358404	0.00437215	-1.1713	0.0153849	0.039518	6	chr12:13044043-13044667
ENSG00000013588	GPRC5A	1291.74	3.42234	6.82146e-06	0.000322937	hsa-miR-542-3p	0.43956	0.13286	28.4802	3.01548	0.000388713	0.00465745	-1.1713	0.0153849	0.039518	6	chr12:13044043-13044667
ENSG00000013725	CD6	424.732	-2.41531	0.000712762	0.0095716
ENSG00000015285	WAS	370.993	-1.9628	0.00473465	0.0354082
ENSG00000017483	SLC38A5	556.891	2.00478	0.00187986	0.018613
ENSG00000018280	SLC11A1	178.002	4.04339	1.22604e-11	1.20922e-08	hsa-miR-182-5p	0.472527	0.102981	7947.85	2.16663	0.000140289	0.00219528
ENSG00000018625	ATP1A2	1267.2	-5.85045	4.92399e-10	2.07371e-07	hsa-miR-10a-5p	-0.043956	0.886619	2339.44	1.48578	0.0090969	0.0428954
ENSG00000019549	SNAI2	557.259	2.60743	0.000179736	0.00350644	hsa-miR-182-5p	0.5	0.0818642	7947.85	2.16663	0.000140289	0.00219528
ENSG00000019549	SNAI2	557.259	2.60743	0.000179736	0.00350644	hsa-miR-203a-3p	0.549451	0.0517706	4703.93	1.68735	0.00323059	0.0200293
ENSG00000019549	SNAI2	557.259	2.60743	0.000179736	0.00350644	hsa-miR-183-5p	0.653846	0.0153485	430.799	2.10101	0.000470947	0.00516222
ENSG00000019549	SNAI2	557.259	2.60743	0.000179736	0.00350644	hsa-miR-96-5p	0.538462	0.0576344	66.6857	2.57776	0.000342392	0.00427437
ENSG00000019549	SNAI2	557.259	2.60743	0.000179736	0.00350644	hsa-miR-30c-5p	-0.494505	0.0858235	321.923	-1.19963	0.00256537	0.0169336
ENSG00000020181	GPR124	499.007	-1.45573	0.0036123	0.0294171
ENSG00000021300	PLEKHB1	68.2226	-2.01056	0.00548501	0.0390126
ENSG00000022267	FHL1	5636.97	-5.30693	2.28741e-09	7.2515e-07
ENSG00000023697	DERA	440.412	1.39043	1.03463e-05	0.000433202	hsa-miR-26b-5p	-0.675824	0.0112252	1610.82	-0.994327	0.00027876	0.00369887	-0.765164	0.0355481	0.0670542	6	chr12:16064081-16064534
ENSG00000025423	HSD17B6	21.8702	2.26916	0.000637737	0.00879701								-0.207089	0.116973	0.146701	8	chr12:57145949-57146333
ENSG00000025708	TYMP	4795.46	2.31085	8.67089e-05	0.00209434								-0.218039	0.0477514	0.0801138	33	chr22:50963609-50970768
ENSG00000027644	INSRR	7.70317	-2.69148	0.00342257	0.0283135								0.179683	0.00484181	0.0173938	13	chr1:156828805-156831102
ENSG00000028277	POU2F2	401.788	-3.40901	5.2307e-06	0.000263061	hsa-miR-10a-5p	-0.351648	0.2387	2339.44	1.48578	0.0090969	0.0428954	0.0229548	0.948078	0.949192	3	chr19:42700687-42700975
ENSG00000028277	POU2F2	401.788	-3.40901	5.2307e-06	0.000263061	hsa-miR-133a-3p	-0.175824	0.56558	931.355	-4.06321	0.000667425	0.00640339	0.0229548	0.948078	0.949192	3	chr19:42700687-42700975
ENSG00000029153	ARNTL2	702.773	1.25676	0.00717067	0.0471659	hsa-miR-26b-5p	-0.785714	0.00145419	1610.82	-0.994327	0.00027876	0.00369887	-0.729387	0.0499954	0.0824294	6	chr12:27485684-27486676
ENSG00000029364	SLC39A9	895.209	1.30393	0.000188993	0.00363116	hsa-miR-195-5p	-0.505495	0.0780333	257.011	-1.34233	0.00798536	0.0392181	-0.127361	0.18815	0.213192	8	chr14:69864714-69865073
ENSG00000029364	SLC39A9	895.209	1.30393	0.000188993	0.00363116	hsa-miR-203a-3p	0.538462	0.0576344	4703.93	1.68735	0.00323059	0.0200293	-0.127361	0.18815	0.213192	8	chr14:69864714-69865073
ENSG00000029364	SLC39A9	895.209	1.30393	0.000188993	0.00363116	hsa-miR-142-3p	-0.516484	0.070749	573.813	-1.79018	0.00161955	0.0122492	-0.127361	0.18815	0.213192	8	chr14:69864714-69865073
ENSG00000029364	SLC39A9	895.209	1.30393	0.000188993	0.00363116	hsa-miR-424-5p	0.895604	3.48097e-05	95.3081	2.40504	0.000358404	0.00437215	-0.127361	0.18815	0.213192	8	chr14:69864714-69865073
ENSG00000029364	SLC39A9	895.209	1.30393	0.000188993	0.00363116	hsa-miR-497-5p	-0.648352	0.0165367	190.899	-1.45529	0.000169996	0.00252105	-0.127361	0.18815	0.213192	8	chr14:69864714-69865073
ENSG00000029364	SLC39A9	895.209	1.30393	0.000188993	0.00363116	hsa-miR-133a-5p	-0.0202278	0.947705	19.4226	-3.45125	0.00609113	0.0318451	-0.127361	0.18815	0.213192	8	chr14:69864714-69865073
ENSG00000029534	ANK1	686.624	-4.59114	1.0752e-07	1.3795e-05	hsa-miR-376c-3p	0.104396	0.734304	17.8358	-2.53799	0.00234446	0.0159747	0.472721	0.00121913	0.00620942	7	chr8:41753341-41755250
ENSG00000029993	HMGB3	656.383	2.41197	7.32699e-05	0.00183723	hsa-miR-106b-5p	0.714286	0.00608831	392.781	1.17291	0.00911221	0.0428954
ENSG00000029993	HMGB3	656.383	2.41197	7.32699e-05	0.00183723	hsa-miR-21-5p	0.615385	0.0251671	75885.3	1.85546	6.49004e-07	3.13317e-05
ENSG00000029993	HMGB3	656.383	2.41197	7.32699e-05	0.00183723	hsa-miR-205-5p	0.626374	0.0219886	29713.9	2.89766	4.41778e-11	2.25384e-08
ENSG00000029993	HMGB3	656.383	2.41197	7.32699e-05	0.00183723	hsa-miR-93-5p	0.598901	0.0305541	1232.71	1.33509	0.0100084	0.0454183
ENSG00000030110	BAK1	874.737	1.1562	0.00391072	0.0311053	hsa-miR-125a-5p	0.307692	0.306447	1328.97	1.4942	0.00030121	0.00392785
ENSG00000030110	BAK1	874.737	1.1562	0.00391072	0.0311053	hsa-miR-142-3p	0.0384615	0.900724	573.813	-1.79018	0.00161955	0.0122492
ENSG00000030582	GRN	15156.9	2.18485	0.00324004	0.027235
ENSG00000034971	MYOC	128.191	-5.71398	6.08565e-07	5.09616e-05
ENSG00000035720	STAP1	60.4585	-3.48673	8.10338e-05	0.00198523
ENSG00000036448	MYOM2	514.874	-4.02345	7.73782e-06	0.000357733	hsa-miR-381-3p	0.505495	0.0780333	455.468	-2.8899	0.000149506	0.00227732
ENSG00000036530	CYP46A1	33.4283	-1.71812	0.00226089	0.0211								-0.0593767	0.112361	0.142456	15	chr14:100149728-100151073
ENSG00000037241	RPL26L1	318.863	1.82822	0.000112531	0.00252881	hsa-miR-421	0.120879	0.694047	75.1286	1.88086	0.00606249	0.0318451	-0.116038	0.0755957	0.107368	7	chr5:172385523-172385912
ENSG00000037965	HOXC8	15.4661	3.79485	0.000258431	0.004547	hsa-miR-196a-5p	0.868611	0.000116856	52.6512	4.23545	5.03716e-05	0.000960447	0.597998	0.00541877	0.0188131	10	chr12:54402683-54403347
ENSG00000037965	HOXC8	15.4661	3.79485	0.000258431	0.004547	hsa-miR-195-5p	-0.552495	0.0502247	257.011	-1.34233	0.00798536	0.0392181	0.597998	0.00541877	0.0188131	10	chr12:54402683-54403347
ENSG00000037965	HOXC8	15.4661	3.79485	0.000258431	0.004547	hsa-miR-196b-5p	0.640894	0.018258	33.3766	2.33711	0.0073391	0.0367836	0.597998	0.00541877	0.0188131	10	chr12:54402683-54403347
ENSG00000037965	HOXC8	15.4661	3.79485	0.000258431	0.004547	hsa-miR-130b-3p	0.640894	0.018258	101.516	1.8864	0.000477159	0.00517529	0.597998	0.00541877	0.0188131	10	chr12:54402683-54403347
ENSG00000037965	HOXC8	15.4661	3.79485	0.000258431	0.004547	hsa-miR-424-5p	0.629844	0.0210497	95.3081	2.40504	0.000358404	0.00437215	0.597998	0.00541877	0.0188131	10	chr12:54402683-54403347
ENSG00000037965	HOXC8	15.4661	3.79485	0.000258431	0.004547	hsa-miR-497-5p	-0.54697	0.0530554	190.899	-1.45529	0.000169996	0.00252105	0.597998	0.00541877	0.0188131	10	chr12:54402683-54403347
ENSG00000038945	MSR1	151.435	2.17911	0.00488527	0.0361029
ENSG00000039068	CDH1	2852.89	2.20587	4.61341e-07	4.15745e-05	hsa-miR-26b-5p	-0.456044	0.117283	1610.82	-0.994327	0.00027876	0.00369887	0.578631	2.15061e-05	0.000343234	10	chr16:68771035-68772344
ENSG00000039068	CDH1	2852.89	2.20587	4.61341e-07	4.15745e-05	hsa-miR-30c-5p	-0.582418	0.0367413	321.923	-1.19963	0.00256537	0.0169336	0.578631	2.15061e-05	0.000343234	10	chr16:68771035-68772344
ENSG00000039068	CDH1	2852.89	2.20587	4.61341e-07	4.15745e-05	hsa-miR-224-5p	0.508941	0.0756948	93.0435	5.27251	3.54389e-08	2.66423e-06	0.578631	2.15061e-05	0.000343234	10	chr16:68771035-68772344
ENSG00000039068	CDH1	2852.89	2.20587	4.61341e-07	4.15745e-05	hsa-miR-203a-3p	0.225275	0.459305	4703.93	1.68735	0.00323059	0.0200293	0.578631	2.15061e-05	0.000343234	10	chr16:68771035-68772344
ENSG00000039068	CDH1	2852.89	2.20587	4.61341e-07	4.15745e-05	hsa-miR-421	0.384615	0.194413	75.1286	1.88086	0.00606249	0.0318451	0.578631	2.15061e-05	0.000343234	10	chr16:68771035-68772344
ENSG00000039068	CDH1	2852.89	2.20587	4.61341e-07	4.15745e-05	hsa-miR-200c-5p	0.447521	0.125176	10.1902	3.89039	0.000144805	0.00225043	0.578631	2.15061e-05	0.000343234	10	chr16:68771035-68772344
ENSG00000039537	C6	19.7645	-4.56691	5.0181e-06	0.000254532	hsa-miR-30a-3p	0.384334	0.194767	101.903	-2.7719	5.60463e-06	0.000174204
ENSG00000040608	RTN4R	92.0443	2.32129	2.0149e-05	0.000709685
ENSG00000041357	PSMA4	1713.11	1.63912	0.000163025	0.00327767								0.0113087	0.213305	0.237312	10	chr15:78832665-78833295
ENSG00000041802	LSG1	992.503	1.5292	0.00274494	0.0241892								-0.407956	0.0947821	0.125767	9	chr3:194392809-194393378
ENSG00000042493	CAPG	4576.8	2.00166	0.00347121	0.0285562								-0.325812	0.0918515	0.123018	4	chr2:85645344-85645879
ENSG00000042753	AP2S1	2066.51	2.13429	0.00378056	0.0303419								-0.592665	0.0293752	0.0595241	4	chr19:47353615-47354150
ENSG00000043355	ZIC2	44.5125	4.87753	5.64457e-06	0.000279911	hsa-miR-93-5p	0.46962	0.105413	1232.71	1.33509	0.0100084	0.0454183	-0.345942	0.00090918	0.00500616	15	chr13:100631753-100635526
ENSG00000044115	CTNNA1	4240.86	1.2315	0.00124543	0.0140018	hsa-miR-615-3p	0.423898	0.148876	6.92795	2.95289	0.00950906	0.0441228
ENSG00000044524	EPHA3	59.7069	-2.34532	0.00435072	0.0334076
ENSG00000044574	HSPA5	7541.41	0.985685	0.00594254	0.0412878								-0.125283	0.194597	0.219431	10	chr9:128002946-128003972
ENSG00000046889	PREX2	88.8285	-2.14683	0.00765485	0.0492247	hsa-miR-338-3p	0.664835	0.0131656	37.4041	-2.05231	2.50407e-05	0.000585746	-0.0738678	0.0302246	0.0606085	3	chr8:68864585-68864946
ENSG00000047346	FAM214A	357.825	-1.66043	0.0062684	0.0429683
ENSG00000048052	HDAC9	170.5	-1.98636	0.00119397	0.0135942	hsa-miR-342-3p	0.126374	0.680785	405.055	-1.19474	0.0058719	0.0313059	-0.344553	0.117222	0.146939	6	chr7:18125915-18127009
ENSG00000049283	EPN3	440.983	1.5302	0.00646835	0.0438125
ENSG00000049759	NEDD4L	724.938	1.95847	0.00199993	0.0194334	hsa-miR-24-3p	0.71978	0.00553612	362.609	1.29796	0.00557843	0.0302087	-0.622514	0.0287278	0.0587676	5	chr18:55710829-55712532
ENSG00000049759	NEDD4L	724.938	1.95847	0.00199993	0.0194334	hsa-miR-376c-3p	0.0989011	0.747868	17.8358	-2.53799	0.00234446	0.0159747	-0.622514	0.0287278	0.0587676	5	chr18:55710829-55712532
ENSG00000049860	HEXB	1059.37	1.3996	0.00779891	0.0499066	hsa-miR-26b-5p	-0.450549	0.122332	1610.82	-0.994327	0.00027876	0.00369887	-0.104854	0.0149738	0.0388046	11	chr5:73935726-73937551
ENSG00000050327	ARHGEF5	1403.66	2.30765	1.33274e-05	0.000530138	hsa-miR-26b-5p	-0.637363	0.0191181	1610.82	-0.994327	0.00027876	0.00369887
ENSG00000050327	ARHGEF5	1403.66	2.30765	1.33274e-05	0.000530138	hsa-miR-183-5p	0.857143	0.000180934	430.799	2.10101	0.000470947	0.00516222
ENSG00000050438	SLC4A8	25.5808	-1.83444	0.00333867	0.0277708								-0.276071	0.0690344	0.101146	5	chr12:51785280-51785821
ENSG00000050820	BCAR1	1043.39	1.55958	0.00121164	0.0137357	hsa-miR-24-3p	0.802198	0.000968779	362.609	1.29796	0.00557843	0.0302087
ENSG00000051128	HOMER3	787.815	2.292	0.00271172	0.0239819								-0.00518681	0.026951	0.0565626	11	chr19:19051020-19051939
ENSG00000051180	RAD51	201.229	1.89366	7.30737e-05	0.00183704	hsa-miR-96-5p	0.554945	0.0490045	66.6857	2.57776	0.000342392	0.00427437	-0.124407	0.0794203	0.110958	16	chr15:40986872-40987772
ENSG00000051180	RAD51	201.229	1.89366	7.30737e-05	0.00183704	hsa-miR-142-3p	-0.142857	0.641516	573.813	-1.79018	0.00161955	0.0122492	-0.124407	0.0794203	0.110958	16	chr15:40986872-40987772
ENSG00000051180	RAD51	201.229	1.89366	7.30737e-05	0.00183704	hsa-miR-219a-1-3p	0.580119	0.0376712	4.48045	2.70966	0.0096897	0.0446868	-0.124407	0.0794203	0.110958	16	chr15:40986872-40987772
ENSG00000051596	THOC3	1621.42	1.56149	0.00271909	0.0240279
ENSG00000052344	PRSS8	2194.57	2.81898	1.81016e-06	0.000117714	hsa-miR-24-3p	0.791209	0.00127502	362.609	1.29796	0.00557843	0.0302087
ENSG00000052344	PRSS8	2194.57	2.81898	1.81016e-06	0.000117714	hsa-miR-1910-5p	0.690618	0.00896452	5.37462	3.10256	0.00291445	0.0185235
ENSG00000053108	FSTL4	161.382	1.83063	0.00185024	0.0184431								0.338114	0.000668905	0.00398749	13	chr5:132946745-132948467
ENSG00000053702	NRIP2	47.9064	-3.2444	2.89674e-07	2.90192e-05
ENSG00000053747	LAMA3	3695.89	3.05307	2.02661e-06	0.000129886	hsa-miR-26b-5p	-0.697802	0.00800072	1610.82	-0.994327	0.00027876	0.00369887	0.242396	7.48277e-05	0.000824773	5	chr18:21269270-21270349
ENSG00000054392	HHAT	82.4767	1.3547	0.00493949	0.0363891
ENSG00000055163	CYFIP2	502.982	-2.48411	5.78911e-05	0.00155955	hsa-miR-335-3p	-0.351648	0.2387	151.707	2.47988	0.000149303	0.00227732	-0.0624687	0.0655872	0.0978879	9	chr5:156692813-156693749
ENSG00000055609	KMT2C	766.658	-1.50092	0.00124584	0.0140018	hsa-miR-26b-5p	0.417582	0.155675	1610.82	-0.994327	0.00027876	0.00369887
ENSG00000055609	KMT2C	766.658	-1.50092	0.00124584	0.0140018	hsa-miR-196a-5p	-0.327373	0.27489	52.6512	4.23545	5.03716e-05	0.000960447
ENSG00000055609	KMT2C	766.658	-1.50092	0.00124584	0.0140018	hsa-miR-708-5p	-0.456044	0.117283	173.568	1.80036	0.00103307	0.00861781
ENSG00000055609	KMT2C	766.658	-1.50092	0.00124584	0.0140018	hsa-miR-615-3p	-0.192167	0.529375	6.92795	2.95289	0.00950906	0.0441228
ENSG00000055813	CCDC85A	14.141	-2.95955	0.000453124	0.00683458								0.221618	0.0015705	0.0074942	7	chr2:56410866-56412539
ENSG00000056558	TRAF1	539.472	-2.24675	0.00179374	0.0180934	hsa-miR-26b-5p	0.489011	0.0899131	1610.82	-0.994327	0.00027876	0.00369887	0.251893	0.00497105	0.0176935	10	chr9:123690772-123691675
ENSG00000056558	TRAF1	539.472	-2.24675	0.00179374	0.0180934	hsa-miR-378a-3p	-0.21978	0.470615	5831.36	-1.66358	0.0086474	0.0413073	0.251893	0.00497105	0.0176935	10	chr9:123690772-123691675
ENSG00000056558	TRAF1	539.472	-2.24675	0.00179374	0.0180934	hsa-miR-200c-5p	-0.657469	0.014601	10.1902	3.89039	0.000144805	0.00225043	0.251893	0.00497105	0.0176935	10	chr9:123690772-123691675
ENSG00000056972	TRAF3IP2	813.79	1.55983	0.00340933	0.0282304	hsa-miR-150-5p	-0.379121	0.201406	2544.62	-2.06442	0.00699689	0.0355167
ENSG00000056972	TRAF3IP2	813.79	1.55983	0.00340933	0.0282304	hsa-miR-24-3p	0.664835	0.0131656	362.609	1.29796	0.00557843	0.0302087
ENSG00000056972	TRAF3IP2	813.79	1.55983	0.00340933	0.0282304	hsa-miR-93-5p	0.043956	0.886619	1232.71	1.33509	0.0100084	0.0454183
ENSG00000056972	TRAF3IP2	813.79	1.55983	0.00340933	0.0282304	hsa-miR-106b-5p	0.28022	0.353764	392.781	1.17291	0.00911221	0.0428954
ENSG00000056972	TRAF3IP2	813.79	1.55983	0.00340933	0.0282304	hsa-miR-4662a-5p	0.505495	0.0780333	32.5549	2.75723	0.000512421	0.00540783
ENSG00000057149	SERPINB3	2912.7	3.91352	3.56496e-05	0.00109248
ENSG00000058056	USP13	526.997	-2.95932	0.00010875	0.00247201	hsa-miR-301a-3p	-0.137363	0.654517	730.167	1.5854	0.00105056	0.00873158	-0.583352	0.018035	0.0439463	11	chr3:179370443-179371549
ENSG00000058056	USP13	526.997	-2.95932	0.00010875	0.00247201	hsa-miR-130b-3p	0.126374	0.680785	101.516	1.8864	0.000477159	0.00517529	-0.583352	0.018035	0.0439463	11	chr3:179370443-179371549
ENSG00000058056	USP13	526.997	-2.95932	0.00010875	0.00247201	hsa-miR-301b-3p	0.10989	0.72081	122.595	2.80839	3.26515e-05	0.000705584	-0.583352	0.018035	0.0439463	11	chr3:179370443-179371549
ENSG00000058085	LAMC2	12345.9	4.44729	5.78114e-09	1.41811e-06	hsa-miR-29c-3p	-0.653846	0.0153485	314.028	-1.54532	8.90778e-07	4.04235e-05
ENSG00000059145	UNKL	241.376	-1.55428	0.000138953	0.00292972	hsa-miR-93-5p	-0.406593	0.167978	1232.71	1.33509	0.0100084	0.0454183	-0.336024	0.0191322	0.0456745	2	chr16:1463763-1464716
ENSG00000059145	UNKL	241.376	-1.55428	0.000138953	0.00292972	hsa-miR-615-3p	-0.48607	0.0921564	6.92795	2.95289	0.00950906	0.0441228	-0.336024	0.0191322	0.0456745	2	chr16:1463763-1464716
ENSG00000060558	GNA15	1321.37	1.93445	3.38276e-07	3.21145e-05
ENSG00000060718	COL11A1	310.313	4.35206	7.24372e-06	0.000339308
ENSG00000062038	CDH3	4724.54	3.09459	6.67955e-07	5.44691e-05
ENSG00000062524	LTK	48.8114	-2.33043	0.00278556	0.0244238
ENSG00000063127	SLC6A16	24.309	-1.92162	0.00428725	0.0329758	hsa-miR-26b-5p	0.423077	0.149749	1610.82	-0.994327	0.00027876	0.00369887	-0.102333	0.0942231	0.12522	6	chr19:49828413-49828668
ENSG00000064042	LIMCH1	670.744	-2.61613	0.0024565	0.0223757	hsa-miR-21-5p	-0.214286	0.482054	75885.3	1.85546	6.49004e-07	3.13317e-05
ENSG00000064042	LIMCH1	670.744	-2.61613	0.0024565	0.0223757	hsa-miR-944	-0.032967	0.914856	47.7295	4.29921	1.69555e-07	1.05606e-05
ENSG00000064199	SPA17	79.9275	1.78098	0.00378893	0.0303708	hsa-miR-378d	-0.335165	0.262943	25.4428	-2.75048	2.46587e-05	0.000585746	-0.626027	0.0899212	0.121114	8	chr11:124543385-124544046
ENSG00000064199	SPA17	79.9275	1.78098	0.00378893	0.0303708	hsa-miR-378a-3p	-0.307692	0.306447	5831.36	-1.66358	0.0086474	0.0413073	-0.626027	0.0899212	0.121114	8	chr11:124543385-124544046
ENSG00000064201	TSPAN32	36.6363	-2.39206	0.00333196	0.027732
ENSG00000065029	ZNF76	439.779	-0.988649	0.00515497	0.0373247	hsa-miR-93-5p	0.159341	0.603088	1232.71	1.33509	0.0100084	0.0454183	-0.189794	0.0274368	0.0572083	11	chr6:35226898-35227851
ENSG00000065413	ANKRD44	102.114	-2.13684	0.00422976	0.0326909	hsa-miR-335-3p	-0.692308	0.00873032	151.707	2.47988	0.000149303	0.00227732	-0.328957	0.236096	0.259468	3	chr2:198174659-198175535
ENSG00000065609	SNAP91	8.77858	-2.88381	0.00373604	0.0300798	hsa-miR-26b-5p	0.298079	0.322575	1610.82	-0.994327	0.00027876	0.00369887	1.28176	8.02936e-05	0.000865758	17	chr6:84417598-84419378
ENSG00000065618	COL17A1	12607.3	3.61243	6.37885e-08	9.2068e-06
ENSG00000065621	GSTO2	380.014	2.56202	0.00322759	0.0271656	hsa-miR-203a-3p	0.362637	0.223316	4703.93	1.68735	0.00323059	0.0200293	0.689887	0.0243167	0.053108	6	chr10:106028543-106029047
ENSG00000065621	GSTO2	380.014	2.56202	0.00322759	0.0271656	hsa-miR-24-3p	0.840659	0.000319071	362.609	1.29796	0.00557843	0.0302087	0.689887	0.0243167	0.053108	6	chr10:106028543-106029047
ENSG00000065665	SEC61A2	58.0404	-1.60095	0.0031217	0.0264785	hsa-miR-26b-5p	0.56044	0.0463459	1610.82	-0.994327	0.00027876	0.00369887	0.0919934	0.0488374	0.081274	9	chr10:12171226-12172038
ENSG00000065665	SEC61A2	58.0404	-1.60095	0.0031217	0.0264785	hsa-miR-182-5p	-0.56044	0.0463459	7947.85	2.16663	0.000140289	0.00219528	0.0919934	0.0488374	0.081274	9	chr10:12171226-12172038
ENSG00000065665	SEC61A2	58.0404	-1.60095	0.0031217	0.0264785	hsa-miR-30c-5p	0.28022	0.353764	321.923	-1.19963	0.00256537	0.0169336	0.0919934	0.0488374	0.081274	9	chr10:12171226-12172038
ENSG00000065675	PRKCQ	202.315	-2.72052	2.01876e-05	0.000709685								0.0343232	0.0240615	0.0527831	7	chr10:6621908-6622642
ENSG00000066405	CLDN18	8.37886	-2.39186	0.00715095	0.0470711
ENSG00000066455	GOLGA5	595.927	1.24751	0.000226582	0.00412989	hsa-miR-142-3p	-0.5	0.0818642	573.813	-1.79018	0.00161955	0.0122492	-0.122748	0.252723	0.275447	9	chr14:93260308-93260924
ENSG00000067057	PFKP	1708.44	1.47015	0.00551822	0.0391077	hsa-miR-26b-5p	-0.587912	0.0345861	1610.82	-0.994327	0.00027876	0.00369887	-0.0966735	0.061522	0.0939716	19	chr10:3108651-3111419
ENSG00000067057	PFKP	1708.44	1.47015	0.00551822	0.0391077	hsa-miR-93-5p	0.373626	0.208554	1232.71	1.33509	0.0100084	0.0454183	-0.0966735	0.061522	0.0939716	19	chr10:3108651-3111419
ENSG00000067057	PFKP	1708.44	1.47015	0.00551822	0.0391077	hsa-miR-142-5p	-0.456044	0.117283	13710.9	-1.69891	0.00360989	0.0215548	-0.0966735	0.061522	0.0939716	19	chr10:3108651-3111419
ENSG00000067057	PFKP	1708.44	1.47015	0.00551822	0.0391077	hsa-miR-106b-5p	0.450549	0.122332	392.781	1.17291	0.00911221	0.0428954	-0.0966735	0.061522	0.0939716	19	chr10:3108651-3111419
ENSG00000067057	PFKP	1708.44	1.47015	0.00551822	0.0391077	hsa-miR-615-3p	0.356074	0.232429	6.92795	2.95289	0.00950906	0.0441228	-0.0966735	0.061522	0.0939716	19	chr10:3108651-3111419
ENSG00000067182	TNFRSF1A	1944.42	1.23502	0.00242193	0.0221175
ENSG00000067191	CACNB1	437.625	-3.09053	0.000142594	0.00299229								-0.188993	0.12615	0.155149	5	chr17:37353206-37353877
ENSG00000068079	IFI35	1052.65	2.18285	0.000828126	0.010615
ENSG00000068831	RASGRP2	460.648	-3.91181	9.13597e-08	1.19258e-05								-0.0439855	0.17179	0.1978	23	chr11:64509434-64513826
ENSG00000068976	PYGM	3159.55	-6.98029	1.85617e-13	3.3879e-10
ENSG00000069424	KCNAB2	581.073	-1.79382	0.00208596	0.0200282								-0.390338	0.0239227	0.0526754	14	chr1:6051596-6052955
ENSG00000069482	GAL	29.9844	3.75714	0.000403485	0.00629444								0.530742	0.000545889	0.00341239	11	chr11:68451360-68452846
ENSG00000069493	CLEC2D	194.711	-2.50139	0.000745019	0.00983383	hsa-miR-200c-3p	-0.307692	0.306447	1678.15	3.18097	5.99503e-10	1.1056e-07
ENSG00000069493	CLEC2D	194.711	-2.50139	0.000745019	0.00983383	hsa-miR-200b-3p	-0.186813	0.541124	252.179	2.64077	1.06224e-06	4.72593e-05
ENSG00000069493	CLEC2D	194.711	-2.50139	0.000745019	0.00983383	hsa-miR-195-5p	-0.0824176	0.788951	257.011	-1.34233	0.00798536	0.0392181
ENSG00000069493	CLEC2D	194.711	-2.50139	0.000745019	0.00983383	hsa-miR-205-3p	-0.142857	0.641516	43.6082	3.30527	3.7499e-06	0.0001309
ENSG00000069493	CLEC2D	194.711	-2.50139	0.000745019	0.00983383	hsa-miR-429	-0.148352	0.628609	700.412	2.59625	1.45181e-05	0.000378639
ENSG00000069493	CLEC2D	194.711	-2.50139	0.000745019	0.00983383	hsa-miR-424-5p	-0.659341	0.0142256	95.3081	2.40504	0.000358404	0.00437215
ENSG00000069493	CLEC2D	194.711	-2.50139	0.000745019	0.00983383	hsa-miR-497-5p	0.0549451	0.858504	190.899	-1.45529	0.000169996	0.00252105
ENSG00000069702	TGFBR3	216.853	-2.67926	4.74432e-05	0.00136953	hsa-miR-21-5p	-0.774725	0.00187136	75885.3	1.85546	6.49004e-07	3.13317e-05
ENSG00000069702	TGFBR3	216.853	-2.67926	4.74432e-05	0.00136953	hsa-miR-101-3p	0.472527	0.102981	994.21	-1.46433	1.43582e-05	0.000378639
ENSG00000069702	TGFBR3	216.853	-2.67926	4.74432e-05	0.00136953	hsa-miR-144-3p	0.565934	0.0437926	395.389	-2.3536	0.0007699	0.00701567
ENSG00000069702	TGFBR3	216.853	-2.67926	4.74432e-05	0.00136953	hsa-miR-196a-5p	-0.508941	0.0756948	52.6512	4.23545	5.03716e-05	0.000960447
ENSG00000069702	TGFBR3	216.853	-2.67926	4.74432e-05	0.00136953	hsa-miR-195-5p	0.769231	0.00211223	257.011	-1.34233	0.00798536	0.0392181
ENSG00000069702	TGFBR3	216.853	-2.67926	4.74432e-05	0.00136953	hsa-miR-196b-5p	-0.483516	0.0941347	33.3766	2.33711	0.0073391	0.0367836
ENSG00000069702	TGFBR3	216.853	-2.67926	4.74432e-05	0.00136953	hsa-miR-497-5p	0.659341	0.0142256	190.899	-1.45529	0.000169996	0.00252105
ENSG00000069702	TGFBR3	216.853	-2.67926	4.74432e-05	0.00136953	hsa-miR-424-5p	-0.593407	0.0325244	95.3081	2.40504	0.000358404	0.00437215
ENSG00000069812	HES2	695.779	2.15472	0.000888124	0.0111269	hsa-miR-219a-1-3p	0.403321	0.171759	4.48045	2.70966	0.0096897	0.0446868	0.236743	0.0231247	0.0515659	5	chr1:6484504-6485327
ENSG00000069812	HES2	695.779	2.15472	0.000888124	0.0111269	hsa-miR-23a-5p	0.241758	0.426176	13.9993	2.02309	0.00637488	0.032949	0.236743	0.0231247	0.0515659	5	chr1:6484504-6485327
ENSG00000069849	ATP1B3	4135.24	3.14192	2.25687e-08	4.0884e-06	hsa-miR-150-5p	-0.697802	0.00800072	2544.62	-2.06442	0.00699689	0.0355167	-0.49846	0.0360851	0.067673	11	chr3:141594487-141596288
ENSG00000069849	ATP1B3	4135.24	3.14192	2.25687e-08	4.0884e-06	hsa-miR-93-5p	0.576923	0.0389926	1232.71	1.33509	0.0100084	0.0454183	-0.49846	0.0360851	0.067673	11	chr3:141594487-141596288
ENSG00000069849	ATP1B3	4135.24	3.14192	2.25687e-08	4.0884e-06	hsa-miR-106b-5p	0.725275	0.00502324	392.781	1.17291	0.00911221	0.0428954	-0.49846	0.0360851	0.067673	11	chr3:141594487-141596288
ENSG00000070010	UFD1L	880.463	1.6336	0.000838151	0.0107228								-0.442975	0.0342111	0.0654682	18	chr22:19466309-19467811
ENSG00000070182	SPTB	563.54	-3.69953	5.14964e-05	0.00144654								-0.0636949	0.0742232	0.106139	8	chr14:65346112-65347346
ENSG00000070193	FGF10	9.00638	-2.90445	0.00378317	0.0303492	hsa-miR-335-3p	-0.5488	0.0521055	151.707	2.47988	0.000149303	0.00227732
ENSG00000070193	FGF10	9.00638	-2.90445	0.00378317	0.0303492	hsa-miR-7705	-0.390547	0.187037	12.1261	3.25814	0.000169551	0.00252105
ENSG00000070404	FSTL3	583.56	2.62925	0.000353049	0.00570396	hsa-miR-1285-3p	0.5	0.0818642	19.5278	1.94637	0.00644645	0.0332432	0.140748	0.0670337	0.0992982	2	chr19:675672-675881
ENSG00000070404	FSTL3	583.56	2.62925	0.000353049	0.00570396	hsa-miR-140-3p	-0.879121	7.54456e-05	18.3347	-1.54434	0.00240311	0.0162407	0.140748	0.0670337	0.0992982	2	chr19:675672-675881
ENSG00000070404	FSTL3	583.56	2.62925	0.000353049	0.00570396	hsa-miR-1910-5p	0.569069	0.0423819	5.37462	3.10256	0.00291445	0.0185235	0.140748	0.0670337	0.0992982	2	chr19:675672-675881
ENSG00000070413	DGCR2	1624.75	0.975396	0.00187082	0.018572								-0.238455	0.0193499	0.0459857	10	chr22:19109069-19110329
ENSG00000070731	ST6GALNAC2	618.554	2.67188	4.39707e-10	1.95153e-07
ENSG00000070808	CAMK2A	194.677	-3.36389	0.000869272	0.0109769	hsa-miR-486-3p	0.241758	0.426176	10.7599	-3.21186	1.1452e-06	4.90277e-05
ENSG00000071539	TRIP13	305.567	2.23661	9.74809e-07	7.36416e-05								-0.0585842	0.144358	0.172098	15	chr5:892523-893479
ENSG00000071575	TRIB2	511.213	-2.04497	0.000175901	0.00346205	hsa-miR-106b-5p	-0.357143	0.23093	392.781	1.17291	0.00911221	0.0428954	-0.152959	0.0392845	0.0712306	19	chr2:12856626-12859019
ENSG00000072310	SREBF1	2244.84	1.72483	0.00076784	0.0100379	hsa-miR-10a-5p	0.21978	0.470615	2339.44	1.48578	0.0090969	0.0428954	-0.293436	0.122424	0.151547	7	chr17:17739512-17740525
ENSG00000072310	SREBF1	2244.84	1.72483	0.00076784	0.0100379	hsa-miR-378a-3p	-0.186813	0.541124	5831.36	-1.66358	0.0086474	0.0413073	-0.293436	0.122424	0.151547	7	chr17:17739512-17740525
ENSG00000072310	SREBF1	2244.84	1.72483	0.00076784	0.0100379	hsa-miR-342-3p	-0.192308	0.529068	405.055	-1.19474	0.0058719	0.0313059	-0.293436	0.122424	0.151547	7	chr17:17739512-17740525
ENSG00000072682	P4HA2	1046.87	2.28564	0.000539191	0.007795								-0.261035	0.0511346	0.0835671	13	chr5:131629231-131630797
ENSG00000072786	STK10	734.918	-1.53545	0.00375884	0.0302223								-0.33553	0.0420969	0.0743083	11	chr5:171614431-171615939
ENSG00000072849	DERL2	576.16	1.3133	0.00620049	0.0426325	hsa-miR-335-3p	0.39011	0.187574	151.707	2.47988	0.000149303	0.00227732	-0.586406	0.0726752	0.104645	17	chr17:5389391-5390283
ENSG00000072952	MRVI1	141.386	-1.6774	0.00495033	0.0364056
ENSG00000072954	TMEM38A	414.354	-3.44194	1.00587e-05	0.000428793	hsa-miR-93-5p	0.115385	0.70739	1232.71	1.33509	0.0100084	0.0454183	-0.436882	0.0507212	0.0831717	16	chr19:16770637-16772632
ENSG00000072954	TMEM38A	414.354	-3.44194	1.00587e-05	0.000428793	hsa-miR-106b-5p	0.0934066	0.7615	392.781	1.17291	0.00911221	0.0428954	-0.436882	0.0507212	0.0831717	16	chr19:16770637-16772632
ENSG00000073111	MCM2	1902.94	1.79578	0.00146714	0.0157664	hsa-miR-31-5p	0.351648	0.2387	529.902	4.07044	1.71773e-07	1.05606e-05	-0.49751	0.00894228	0.0270071	10	chr3:127316985-127317531
ENSG00000073111	MCM2	1902.94	1.79578	0.00146714	0.0157664	hsa-miR-145-5p	-0.379121	0.201406	610.066	-1.96236	0.00187397	0.0135415	-0.49751	0.00894228	0.0270071	10	chr3:127316985-127317531
ENSG00000073111	MCM2	1902.94	1.79578	0.00146714	0.0157664	hsa-miR-615-3p	0.469114	0.10584	6.92795	2.95289	0.00950906	0.0441228	-0.49751	0.00894228	0.0270071	10	chr3:127316985-127317531
ENSG00000073282	TP63	3346.66	2.40718	0.000179732	0.00350644	hsa-miR-203a-3p	0.472527	0.102981	4703.93	1.68735	0.00323059	0.0200293
ENSG00000073282	TP63	3346.66	2.40718	0.000179732	0.00350644	hsa-miR-21-5p	0.571429	0.0413423	75885.3	1.85546	6.49004e-07	3.13317e-05
ENSG00000073282	TP63	3346.66	2.40718	0.000179732	0.00350644	hsa-miR-301b-3p	0.494505	0.0858235	122.595	2.80839	3.26515e-05	0.000705584
ENSG00000073464	CLCN4	109.565	-2.80719	0.000287268	0.00494173
ENSG00000073792	IGF2BP2	521.952	3.1128	6.36842e-05	0.00166936								-0.197682	0.028746	0.058783	13	chr3:185541049-185544146
ENSG00000073803	MAP3K13	562.872	1.42568	0.000573782	0.00816868	hsa-miR-93-5p	0.60989	0.0268778	1232.71	1.33509	0.0100084	0.0454183	-0.320999	0.0910357	0.122253	6	chr3:185000558-185000896
ENSG00000073803	MAP3K13	562.872	1.42568	0.000573782	0.00816868	hsa-miR-203a-3p	0.148352	0.628609	4703.93	1.68735	0.00323059	0.0200293	-0.320999	0.0910357	0.122253	6	chr3:185000558-185000896
ENSG00000074370	ATP2A3	1641.3	-2.88324	8.70715e-06	0.000384522								-0.260653	0.025965	0.0552391	8	chr17:3867060-3868095
ENSG00000074696	PTPLAD1	683.301	1.20896	0.00625311	0.0428947	hsa-miR-24-3p	0.192308	0.529068	362.609	1.29796	0.00557843	0.0302087	-0.0223715	0.0738772	0.105834	10	chr15:65822686-65823540
ENSG00000074696	PTPLAD1	683.301	1.20896	0.00625311	0.0428947	hsa-miR-615-3p	0.700845	0.00761726	6.92795	2.95289	0.00950906	0.0441228	-0.0223715	0.0738772	0.105834	10	chr15:65822686-65823540
ENSG00000074755	ZZEF1	820.999	-1.27299	0.00344885	0.0284382	hsa-miR-125a-5p	-0.401099	0.174357	1328.97	1.4942	0.00030121	0.00392785	-0.22126	0.038838	0.0706803	16	chr17:4045793-4047367
ENSG00000074755	ZZEF1	820.999	-1.27299	0.00344885	0.0284382	hsa-miR-615-3p	-0.124343	0.685676	6.92795	2.95289	0.00950906	0.0441228	-0.22126	0.038838	0.0706803	16	chr17:4045793-4047367
ENSG00000074800	ENO1	30364.9	1.84448	0.000299653	0.00509067	hsa-miR-125a-5p	0.593407	0.0325244	1328.97	1.4942	0.00030121	0.00392785	-0.00533856	0.0667221	0.0989781	12	chr1:8938099-8939409
ENSG00000074800	ENO1	30364.9	1.84448	0.000299653	0.00509067	hsa-miR-615-3p	0.293903	0.329727	6.92795	2.95289	0.00950906	0.0441228	-0.00533856	0.0667221	0.0989781	12	chr1:8938099-8939409
ENSG00000074800	ENO1	30364.9	1.84448	0.000299653	0.00509067	hsa-miR-378a-3p	-0.32967	0.271335	5831.36	-1.66358	0.0086474	0.0413073	-0.00533856	0.0667221	0.0989781	12	chr1:8938099-8939409
ENSG00000074855	ANO8	149.382	-1.39701	0.00586991	0.0408661								-0.201029	0.0144766	0.0379417	5	chr19:17445073-17445807
ENSG00000074966	TXK	25.3452	-2.34673	0.00481351	0.0358229	hsa-miR-26b-5p	0.5	0.0818642	1610.82	-0.994327	0.00027876	0.00369887
ENSG00000074966	TXK	25.3452	-2.34673	0.00481351	0.0358229	hsa-miR-150-5p	0.824176	0.000530223	2544.62	-2.06442	0.00699689	0.0355167
ENSG00000074966	TXK	25.3452	-2.34673	0.00481351	0.0358229	hsa-miR-93-5p	-0.532967	0.0607365	1232.71	1.33509	0.0100084	0.0454183
ENSG00000074966	TXK	25.3452	-2.34673	0.00481351	0.0358229	hsa-miR-106b-5p	-0.642857	0.0177925	392.781	1.17291	0.00911221	0.0428954
ENSG00000074966	TXK	25.3452	-2.34673	0.00481351	0.0358229	hsa-miR-141-5p	-0.5	0.0818642	541.383	3.9625	2.75753e-14	3.12842e-11
ENSG00000074966	TXK	25.3452	-2.34673	0.00481351	0.0358229	hsa-miR-23a-5p	-0.192308	0.529068	13.9993	2.02309	0.00637488	0.032949
ENSG00000075188	NUP37	412.311	1.95776	0.000900138	0.011182	hsa-miR-10a-5p	0.285714	0.344	2339.44	1.48578	0.0090969	0.0428954	-0.0761898	0.27546	0.297427	11	chr12:102513669-102514076
ENSG00000075188	NUP37	412.311	1.95776	0.000900138	0.011182	hsa-miR-125a-5p	0.445055	0.127524	1328.97	1.4942	0.00030121	0.00392785	-0.0761898	0.27546	0.297427	11	chr12:102513669-102514076
ENSG00000075239	ACAT1	394.259	-1.8338	0.0016912	0.0172948	hsa-miR-21-5p	-0.686813	0.0095095	75885.3	1.85546	6.49004e-07	3.13317e-05	-0.166659	0.0810495	0.112648	17	chr11:107992005-107992731
ENSG00000075407	ZNF37A	290.892	-1.62643	0.00013259	0.00284115	hsa-miR-335-3p	-0.516484	0.070749	151.707	2.47988	0.000149303	0.00227732	-0.801014	0.0396276	0.0715851	5	chr10:38383201-38383962
ENSG00000075426	FOSL2	2814.8	1.84988	0.000117135	0.00260588	hsa-miR-133a-3p	-0.115385	0.70739	931.355	-4.06321	0.000667425	0.00640339	-0.428247	0.0339181	0.0651204	20	chr2:28612965-28616748
ENSG00000075426	FOSL2	2814.8	1.84988	0.000117135	0.00260588	hsa-miR-24-3p	0.708791	0.00668178	362.609	1.29796	0.00557843	0.0302087	-0.428247	0.0339181	0.0651204	20	chr2:28612965-28616748
ENSG00000075426	FOSL2	2814.8	1.84988	0.000117135	0.00260588	hsa-miR-342-3p	-0.148352	0.628609	405.055	-1.19474	0.0058719	0.0313059	-0.428247	0.0339181	0.0651204	20	chr2:28612965-28616748
ENSG00000075618	FSCN1	4227.69	1.84723	0.000111378	0.00251245	hsa-miR-133a-3p	-0.0714286	0.816628	931.355	-4.06321	0.000667425	0.00640339	0.561374	0.00013336	0.00125173	7	chr7:5632336-5634555
ENSG00000075618	FSCN1	4227.69	1.84723	0.000111378	0.00251245	hsa-miR-145-5p	-0.39011	0.187574	610.066	-1.96236	0.00187397	0.0135415	0.561374	0.00013336	0.00125173	7	chr7:5632336-5634555
ENSG00000075618	FSCN1	4227.69	1.84723	0.000111378	0.00251245	hsa-miR-24-3p	0.769231	0.00211223	362.609	1.29796	0.00557843	0.0302087	0.561374	0.00013336	0.00125173	7	chr7:5632336-5634555
ENSG00000075618	FSCN1	4227.69	1.84723	0.000111378	0.00251245	hsa-miR-29c-3p	-0.873626	9.5289e-05	314.028	-1.54532	8.90778e-07	4.04235e-05	0.561374	0.00013336	0.00125173	7	chr7:5632336-5634555
ENSG00000075618	FSCN1	4227.69	1.84723	0.000111378	0.00251245	hsa-miR-200b-3p	0.478022	0.0984901	252.179	2.64077	1.06224e-06	4.72593e-05	0.561374	0.00013336	0.00125173	7	chr7:5632336-5634555
ENSG00000075618	FSCN1	4227.69	1.84723	0.000111378	0.00251245	hsa-miR-133a-5p	-0.132926	0.665081	19.4226	-3.45125	0.00609113	0.0318451	0.561374	0.00013336	0.00125173	7	chr7:5632336-5634555
ENSG00000075618	FSCN1	4227.69	1.84723	0.000111378	0.00251245	hsa-miR-429	0.423077	0.149749	700.412	2.59625	1.45181e-05	0.000378639	0.561374	0.00013336	0.00125173	7	chr7:5632336-5634555
ENSG00000075826	SEC31B	171.292	-3.82558	2.52794e-24	4.48785e-20								-0.109542	0.0650564	0.0973837	3	chr10:102289151-102289742
ENSG00000075884	ARHGAP15	146.419	-2.02193	0.00152982	0.0162613
ENSG00000076344	RGS11	39.8282	-3.62681	4.01523e-07	3.73206e-05								0.379443	0.00148975	0.00721046	9	chr16:324798-326177
ENSG00000076382	SPAG5	758.665	1.8928	0.00724903	0.0474528								-0.321877	0.0735125	0.1055	12	chr17:26925743-26926512
ENSG00000076555	ACACB	355.125	-2.81816	1.50956e-06	0.000103873
ENSG00000076662	ICAM3	665.419	-1.78344	0.00543912	0.0387794
ENSG00000076826	CAMSAP3	491.22	1.97266	0.0024203	0.0221141	hsa-miR-615-3p	0.197819	0.517094	6.92795	2.95289	0.00950906	0.0441228	-0.189368	0.0927949	0.123969	5	chr19:7660573-7661594
ENSG00000076928	ARHGEF1	2552.11	-1.80045	0.00186047	0.0185139								0.167661	0.115886	0.145699	4	chr19:42386866-42387485
ENSG00000077044	DGKD	488.674	-2.68045	7.73824e-14	1.71721e-10	hsa-miR-106b-5p	-0.137363	0.654517	392.781	1.17291	0.00911221	0.0428954
ENSG00000077152	UBE2T	331.115	2.07489	0.000344517	0.00558658								-0.409657	0.0275677	0.0573761	6	chr1:202311044-202311312
ENSG00000077157	PPP1R12B	1017.22	-2.89364	1.603e-05	0.000605491	hsa-miR-93-5p	-0.351648	0.2387	1232.71	1.33509	0.0100084	0.0454183	-0.674684	0.0177096	0.0434359	7	chr1:202317658-202318196
ENSG00000077157	PPP1R12B	1017.22	-2.89364	1.603e-05	0.000605491	hsa-miR-106b-5p	-0.5	0.0818642	392.781	1.17291	0.00911221	0.0428954	-0.674684	0.0177096	0.0434359	7	chr1:202317658-202318196
ENSG00000077264	PAK3	38.1599	-1.69803	0.0033436	0.0277768	hsa-miR-101-3p	0.653846	0.0153485	994.21	-1.46433	1.43582e-05	0.000378639
ENSG00000077264	PAK3	38.1599	-1.69803	0.0033436	0.0277768	hsa-miR-150-5p	0.456044	0.117283	2544.62	-2.06442	0.00699689	0.0355167
ENSG00000077420	APBB1IP	230.754	-2.17817	0.000855897	0.0108767								0.661965	0.182641	0.207966	8	chr10:26727062-26727992
ENSG00000077458	FAM76B	125.568	-1.8638	0.00255518	0.0230265								-0.276983	0.0725519	0.10451	17	chr11:95522461-95524043
ENSG00000077522	ACTN2	3034.7	-4.17317	0.00030463	0.00514566								-0.02784	0.0508481	0.0832914	8	chr1:236849473-236850323
ENSG00000077684	JADE1	284.12	-1.13624	0.00326584	0.0273613	hsa-miR-145-5p	0.664835	0.0131656	610.066	-1.96236	0.00187397	0.0135415	-0.0753637	0.135882	0.164079	7	chr4:129730647-129731026
ENSG00000077684	JADE1	284.12	-1.13624	0.00326584	0.0273613	hsa-miR-21-5p	-0.697802	0.00800072	75885.3	1.85546	6.49004e-07	3.13317e-05	-0.0753637	0.135882	0.164079	7	chr4:129730647-129731026
ENSG00000077943	ITGA8	118.665	-2.62045	4.99176e-05	0.00142034	hsa-miR-183-5p	-0.461538	0.112376	430.799	2.10101	0.000470947	0.00516222	2.4277	3.60848e-05	0.000490717	8	chr10:15761424-15762101
ENSG00000077943	ITGA8	118.665	-2.62045	4.99176e-05	0.00142034	hsa-miR-615-3p	-0.0508678	0.86892	6.92795	2.95289	0.00950906	0.0441228	2.4277	3.60848e-05	0.000490717	8	chr10:15761424-15762101
ENSG00000078098	FAP	283.994	2.68203	0.00060797	0.00848529
ENSG00000078328	RBFOX1	61.7185	-3.6697	0.00220158	0.0207882								2.34152	3.37113e-07	2.16479e-05	15	chr16:6068915-6070401
ENSG00000078549	ADCYAP1R1	32.381	-3.55571	8.1534e-06	0.000367379	hsa-miR-27b-5p	-0.56044	0.0463459	572.238	2.37839	0.000821259	0.00741825	1.62933	0.000133558	0.00125264	7	chr7:31091718-31093077
ENSG00000078589	P2RY10	60.1315	-2.70298	0.000417249	0.00646339
ENSG00000078687	TNRC6C	216.897	-1.87845	6.08374e-05	0.00161684	hsa-miR-421	-0.043956	0.886619	75.1286	1.88086	0.00606249	0.0318451
ENSG00000078814	MYH7B	99.361	-3.72662	5.70553e-05	0.00154878
ENSG00000079308	TNS1	1914.01	-1.86071	0.00494193	0.0363891	hsa-miR-142-5p	0.0549451	0.858504	13710.9	-1.69891	0.00360989	0.0215548
ENSG00000079393	DUSP13	142.244	-3.86584	0.000116614	0.00260409
ENSG00000080031	PTPRH	169.719	4.42811	7.15533e-08	1.00022e-05
ENSG00000080608	KIAA0020	507.238	1.66955	0.00231712	0.0214696	hsa-miR-24-3p	0.730769	0.00454773	362.609	1.29796	0.00557843	0.0302087	-0.264574	0.11841	0.148038	4	chr9:2843966-2844308
ENSG00000080854	IGSF9B	29.7103	-2.68576	0.000499833	0.00737618	hsa-miR-10a-5p	-0.0714286	0.816628	2339.44	1.48578	0.0090969	0.0428954	-0.0203171	0.0523158	0.08473	12	chr11:133825338-133827457
ENSG00000080854	IGSF9B	29.7103	-2.68576	0.000499833	0.00737618	hsa-miR-455-5p	-0.247253	0.415405	389.576	2.54479	0.000119575	0.0019519	-0.0203171	0.0523158	0.08473	12	chr11:133825338-133827457
ENSG00000081052	COL4A4	150.678	-2.9876	0.000971894	0.0117928	hsa-miR-26b-5p	0.412088	0.161751	1610.82	-0.994327	0.00027876	0.00369887	0.254135	0.0175927	0.0432349	12	chr2:228028680-228029733
ENSG00000081052	COL4A4	150.678	-2.9876	0.000971894	0.0117928	hsa-miR-150-5p	0.565934	0.0437926	2544.62	-2.06442	0.00699689	0.0355167	0.254135	0.0175927	0.0432349	12	chr2:228028680-228029733
ENSG00000081059	TCF7	472.244	-3.1875	9.59364e-06	0.00041642								-0.238523	0.0619299	0.0943778	14	chr5:133449321-133451260
ENSG00000081148	IMPG2	15.8484	-2.25086	0.000321426	0.00531311
ENSG00000081189	MEF2C	871.824	-3.43385	1.2748e-05	0.000509719	hsa-miR-21-5p	-0.653846	0.0153485	75885.3	1.85546	6.49004e-07	3.13317e-05
ENSG00000081189	MEF2C	871.824	-3.43385	1.2748e-05	0.000509719	hsa-miR-26b-5p	0.340659	0.254706	1610.82	-0.994327	0.00027876	0.00369887
ENSG00000081189	MEF2C	871.824	-3.43385	1.2748e-05	0.000509719	hsa-miR-135b-5p	-0.752747	0.00298223	60.4732	2.54504	6.02805e-05	0.00112112
ENSG00000081237	PTPRC	1694.21	-2.21794	0.00669728	0.0449685
ENSG00000081248	CACNA1S	406.606	-3.93405	0.000586375	0.00828156	hsa-miR-26b-5p	-0.173315	0.571227	1610.82	-0.994327	0.00027876	0.00369887
ENSG00000081277	PKP1	17268.2	3.31428	4.40335e-09	1.18444e-06	hsa-miR-342-3p	-0.340659	0.254706	405.055	-1.19474	0.0058719	0.0313059	0.480118	0.00013784	0.00128306	8	chr1:201252453-201253648
ENSG00000081665	ZNF506	188.036	-1.81752	0.000448882	0.0068053	hsa-miR-30c-5p	0.285714	0.344	321.923	-1.19963	0.00256537	0.0169336
ENSG00000082512	TRAF5	256.329	-2.54383	1.01707e-05	0.000430494	hsa-miR-26b-5p	0.565934	0.0437926	1610.82	-0.994327	0.00027876	0.00369887	-0.112331	0.136402	0.164589	3	chr1:211500152-211500636
ENSG00000082781	ITGB5	1794.95	1.88161	0.00196282	0.0191778
ENSG00000083093	PALB2	240.804	1.09351	0.00415387	0.0323437								-0.0798108	0.141489	0.169478	10	chr16:23652388-23652918
ENSG00000083307	GRHL2	587.736	1.73417	0.00102944	0.0122931	hsa-miR-26b-5p	-0.483516	0.0941347	1610.82	-0.994327	0.00027876	0.00369887	0.100051	0.00703377	0.0227583	7	chr8:102504479-102504841
ENSG00000083444	PLOD1	2033.74	1.83684	0.000852456	0.0108563								-0.245719	0.115925	0.145727	4	chr1:11994695-11994969
ENSG00000083454	P2RX5	173.494	-3.14135	7.61532e-05	0.00189084	hsa-miR-381-3p	-0.236264	0.437084	455.468	-2.8899	0.000149506	0.00227732	-0.163416	0.0937034	0.124798	6	chr17:3599053-3599551
ENSG00000083814	ZNF671	68.4416	-3.10892	1.10341e-07	1.3795e-05								2.33343	0.000771337	0.00442762	6	chr19:58238586-58239028
ENSG00000083857	FAT1	2401.07	2.10996	0.00623228	0.0427849								0.337697	0.000879043	0.00488263	18	chr4:187644320-187648253
ENSG00000084207	GSTP1	31405.7	3.00152	1.35003e-05	0.000534981	hsa-miR-133a-3p	-0.32967	0.271335	931.355	-4.06321	0.000667425	0.00640339	0.0743861	0.150699	0.177941	5	chr11:67350929-67351953
ENSG00000084207	GSTP1	31405.7	3.00152	1.35003e-05	0.000534981	hsa-miR-26b-5p	-0.373626	0.208554	1610.82	-0.994327	0.00027876	0.00369887	0.0743861	0.150699	0.177941	5	chr11:67350929-67351953
ENSG00000084453	SLCO1A2	41.0829	2.25379	0.00416082	0.0323628
ENSG00000084710	EFR3B	20.2357	-2.18323	0.00494858	0.0364056								-0.126591	0.0236964	0.0523535	12	chr2:25264683-25265727
ENSG00000085552	IGSF9	757.577	2.9164	4.75212e-06	0.000242427								0.162668	0.171427	0.197456	3	chr1:159915369-159915797
ENSG00000085563	ABCB1	61.6981	-2.17753	0.00605062	0.0418615	hsa-miR-21-5p	-0.5	0.0818642	75885.3	1.85546	6.49004e-07	3.13317e-05
ENSG00000085563	ABCB1	61.6981	-2.17753	0.00605062	0.0418615	hsa-miR-451a	0.236264	0.437084	3714.03	-3.08659	4.60918e-05	0.000893865
ENSG00000085733	CTTN	7045.11	2.34511	0.00180129	0.0181283	hsa-miR-542-3p	0.214286	0.482054	28.4802	3.01548	0.000388713	0.00465745	0.0668347	0.248677	0.271496	6	chr11:70244289-70245001
ENSG00000085840	ORC1	233.014	1.65778	0.000454921	0.00685586	hsa-miR-10a-5p	0.208791	0.493622	2339.44	1.48578	0.0090969	0.0428954	-0.991074	0.0583107	0.090839	8	chr1:52869868-52870305
ENSG00000085840	ORC1	233.014	1.65778	0.000454921	0.00685586	hsa-miR-130b-3p	0.626374	0.0219886	101.516	1.8864	0.000477159	0.00517529	-0.991074	0.0583107	0.090839	8	chr1:52869868-52870305
ENSG00000085840	ORC1	233.014	1.65778	0.000454921	0.00685586	hsa-miR-301a-3p	0.659341	0.0142256	730.167	1.5854	0.00105056	0.00873158	-0.991074	0.0583107	0.090839	8	chr1:52869868-52870305
ENSG00000085840	ORC1	233.014	1.65778	0.000454921	0.00685586	hsa-miR-301b-3p	0.758242	0.00266608	122.595	2.80839	3.26515e-05	0.000705584	-0.991074	0.0583107	0.090839	8	chr1:52869868-52870305
ENSG00000086062	B4GALT1	2727.51	1.77896	0.00137683	0.0150188	hsa-miR-125a-5p	0.78022	0.0016525	1328.97	1.4942	0.00030121	0.00392785	-0.215954	0.11151	0.141631	8	chr9:33166701-33167934
ENSG00000086062	B4GALT1	2727.51	1.77896	0.00137683	0.0150188	hsa-miR-30c-5p	-0.43956	0.13286	321.923	-1.19963	0.00256537	0.0169336	-0.215954	0.11151	0.141631	8	chr9:33166701-33167934
ENSG00000086062	B4GALT1	2727.51	1.77896	0.00137683	0.0150188	hsa-miR-195-5p	-0.703297	0.00731857	257.011	-1.34233	0.00798536	0.0392181	-0.215954	0.11151	0.141631	8	chr9:33166701-33167934
ENSG00000086289	EPDR1	140.945	-2.71853	0.000273801	0.00476081	hsa-miR-615-3p	-0.0791276	0.797215	6.92795	2.95289	0.00950906	0.0441228
ENSG00000086544	ITPKC	1912.53	1.85201	1.5735e-05	0.000599451								-0.144767	0.217851	0.241695	8	chr19:41222599-41223162
ENSG00000086570	FAT2	2640.03	2.691	2.86678e-08	4.84705e-06	hsa-miR-183-5p	0.642857	0.0177925	430.799	2.10101	0.000470947	0.00516222
ENSG00000086570	FAT2	2640.03	2.691	2.86678e-08	4.84705e-06	hsa-miR-10a-5p	0.467033	0.107609	2339.44	1.48578	0.0090969	0.0428954
ENSG00000086570	FAT2	2640.03	2.691	2.86678e-08	4.84705e-06	hsa-miR-421	0.225275	0.459305	75.1286	1.88086	0.00606249	0.0318451
ENSG00000086730	LAT2	334.662	-1.77701	0.00646563	0.0438125	hsa-miR-150-5p	0.736264	0.00410771	2544.62	-2.06442	0.00699689	0.0355167
ENSG00000086967	MYBPC2	1573.93	-4.21773	4.68869e-05	0.0013601								-0.276985	0.165693	0.191898	4	chr19:50934905-50935677
ENSG00000087077	TRIP6	1468.17	1.99205	0.0005634	0.00807267	hsa-miR-26b-5p	-0.505495	0.0780333	1610.82	-0.994327	0.00027876	0.00369887	1.64133	5.3847e-07	2.98393e-05	3	chr7:100463759-100464146
ENSG00000087085	ACHE	201.236	-3.52677	9.08509e-06	0.000398241								-0.0697052	0.0595734	0.0920981	17	chr7:100492218-100494941
ENSG00000087111	PIGS	974.487	1.27402	0.000363726	0.00583836	hsa-miR-941	0.0604396	0.844502	430.377	1.44493	0.00741078	0.0370376	-0.104882	0.230823	0.254472	5	chr17:26898106-26898781
ENSG00000087111	PIGS	974.487	1.27402	0.000363726	0.00583836	hsa-miR-29c-3p	-0.686813	0.0095095	314.028	-1.54532	8.90778e-07	4.04235e-05	-0.104882	0.230823	0.254472	5	chr17:26898106-26898781
ENSG00000087116	ADAMTS2	771.694	1.87969	0.00618007	0.0425251								0.437696	9.30786e-05	0.000964856	11	chr5:178770725-178772794
ENSG00000087245	MMP2	4750.77	2.20833	0.00224405	0.0210028	hsa-miR-21-5p	0.543956	0.0546465	75885.3	1.85546	6.49004e-07	3.13317e-05
ENSG00000087245	MMP2	4750.77	2.20833	0.00224405	0.0210028	hsa-miR-106b-5p	0.131868	0.667608	392.781	1.17291	0.00911221	0.0428954
ENSG00000087245	MMP2	4750.77	2.20833	0.00224405	0.0210028	hsa-miR-451a	-0.021978	0.943186	3714.03	-3.08659	4.60918e-05	0.000893865
ENSG00000087245	MMP2	4750.77	2.20833	0.00224405	0.0210028	hsa-miR-338-3p	-0.368132	0.215857	37.4041	-2.05231	2.50407e-05	0.000585746
ENSG00000087245	MMP2	4750.77	2.20833	0.00224405	0.0210028	hsa-miR-29c-3p	-0.835165	0.000380208	314.028	-1.54532	8.90778e-07	4.04235e-05
ENSG00000087245	MMP2	4750.77	2.20833	0.00224405	0.0210028	hsa-miR-708-5p	0.637363	0.0191181	173.568	1.80036	0.00103307	0.00861781
ENSG00000087245	MMP2	4750.77	2.20833	0.00224405	0.0210028	hsa-miR-130b-3p	0.521978	0.0672917	101.516	1.8864	0.000477159	0.00517529
ENSG00000087250	MT3	17.844	-3.23451	0.000335334	0.00548175								0.528171	0.00434563	0.0160522	10	chr16:56623069-56623914
ENSG00000087494	PTHLH	651.274	3.20413	0.000397791	0.006233
ENSG00000087495	PHACTR3	36.6616	3.75023	0.00023526	0.0042488								1.3063	2.99533e-06	9.38107e-05	4	chr20:58152281-58152847
ENSG00000087510	TFAP2C	328.619	1.92733	0.00219525	0.020752	hsa-miR-10a-5p	0.148352	0.628609	2339.44	1.48578	0.0090969	0.0428954	-0.169657	0.00061419	0.00372796	30	chr20:55200280-55206789
ENSG00000087510	TFAP2C	328.619	1.92733	0.00219525	0.020752	hsa-miR-29c-3p	-0.67033	0.0121662	314.028	-1.54532	8.90778e-07	4.04235e-05	-0.169657	0.00061419	0.00372796	30	chr20:55200280-55206789
ENSG00000087916	SLC6A14	694.781	3.30867	0.000528916	0.00769029
ENSG00000088053	GP6	16.8318	-1.86063	0.00696918	0.046114
ENSG00000088325	TPX2	1055.44	1.48946	0.00317056	0.0268033								-0.718199	0.0339206	0.0651204	6	chr20:30326914-30327430
ENSG00000088448	ANKRD10	678.906	-1.60758	0.000389317	0.00615454								-0.168285	0.0464193	0.0788182	11	chr13:111566487-111568366
ENSG00000088543	C3orf18	65.9908	-2.37739	0.000108494	0.00247102	hsa-miR-301b-3p	-0.368132	0.215857	122.595	2.80839	3.26515e-05	0.000705584
ENSG00000088543	C3orf18	65.9908	-2.37739	0.000108494	0.00247102	hsa-miR-301a-3p	-0.510989	0.0743289	730.167	1.5854	0.00105056	0.00873158
ENSG00000088543	C3orf18	65.9908	-2.37739	0.000108494	0.00247102	hsa-miR-130b-3p	-0.302198	0.315608	101.516	1.8864	0.000477159	0.00517529
ENSG00000088826	SMOX	386.251	2.20707	0.00552835	0.0391639	hsa-miR-615-3p	0.367378	0.216871	6.92795	2.95289	0.00950906	0.0441228
ENSG00000088836	SLC4A11	488.074	2.65699	0.000218009	0.00400654								-0.347835	0.00232539	0.0100825	12	chr20:3218579-3220930
ENSG00000088882	CPXM1	229.867	2.13361	0.00473493	0.0354082								1.32526	0.0101766	0.0296379	10	chr20:2780979-2781497
ENSG00000088986	DYNLL1	3050.14	1.30317	0.00513365	0.0372333								-0.00724823	0.0689981	0.101126	11	chr12:120906679-120907894
ENSG00000089116	LHX5	19.6405	4.65306	4.5521e-06	0.000234923								1.59033	9.90155e-05	0.00100864	14	chr12:113908888-113910681
ENSG00000089127	OAS1	1741.03	2.32611	0.00110344	0.0128971
ENSG00000089335	ZNF302	174.129	-1.98393	0.000120854	0.00265535								-0.446823	0.0464244	0.0788182	12	chr19:35168146-35168979
ENSG00000089356	FXYD3	7486.69	3.54955	8.1345e-07	6.27877e-05
ENSG00000089685	BIRC5	847.078	2.00284	0.00505435	0.0368584	hsa-miR-203a-3p	0.104396	0.734304	4703.93	1.68735	0.00323059	0.0200293	0.0497234	0.360216	0.380176	6	chr17:76210130-76210627
ENSG00000089685	BIRC5	847.078	2.00284	0.00505435	0.0368584	hsa-miR-10a-5p	0.384615	0.194413	2339.44	1.48578	0.0090969	0.0428954	0.0497234	0.360216	0.380176	6	chr17:76210130-76210627
ENSG00000089685	BIRC5	847.078	2.00284	0.00505435	0.0368584	hsa-miR-101-3p	-0.60989	0.0268778	994.21	-1.46433	1.43582e-05	0.000378639	0.0497234	0.360216	0.380176	6	chr17:76210130-76210627
ENSG00000089685	BIRC5	847.078	2.00284	0.00505435	0.0368584	hsa-miR-30c-5p	-0.225275	0.459305	321.923	-1.19963	0.00256537	0.0169336	0.0497234	0.360216	0.380176	6	chr17:76210130-76210627
ENSG00000089685	BIRC5	847.078	2.00284	0.00505435	0.0368584	hsa-miR-93-5p	0.576923	0.0389926	1232.71	1.33509	0.0100084	0.0454183	0.0497234	0.360216	0.380176	6	chr17:76210130-76210627
ENSG00000089685	BIRC5	847.078	2.00284	0.00505435	0.0368584	hsa-miR-195-5p	-0.456044	0.117283	257.011	-1.34233	0.00798536	0.0392181	0.0497234	0.360216	0.380176	6	chr17:76210130-76210627
ENSG00000089685	BIRC5	847.078	2.00284	0.00505435	0.0368584	hsa-miR-150-5p	-0.631868	0.020516	2544.62	-2.06442	0.00699689	0.0355167	0.0497234	0.360216	0.380176	6	chr17:76210130-76210627
ENSG00000089685	BIRC5	847.078	2.00284	0.00505435	0.0368584	hsa-miR-542-3p	0.620879	0.0235382	28.4802	3.01548	0.000388713	0.00465745	0.0497234	0.360216	0.380176	6	chr17:76210130-76210627
ENSG00000089685	BIRC5	847.078	2.00284	0.00505435	0.0368584	hsa-miR-708-5p	0.335165	0.262943	173.568	1.80036	0.00103307	0.00861781	0.0497234	0.360216	0.380176	6	chr17:76210130-76210627
ENSG00000089685	BIRC5	847.078	2.00284	0.00505435	0.0368584	hsa-miR-497-5p	-0.510989	0.0743289	190.899	-1.45529	0.000169996	0.00252105	0.0497234	0.360216	0.380176	6	chr17:76210130-76210627
ENSG00000089685	BIRC5	847.078	2.00284	0.00505435	0.0368584	hsa-miR-135b-5p	0.340659	0.254706	60.4732	2.54504	6.02805e-05	0.00112112	0.0497234	0.360216	0.380176	6	chr17:76210130-76210627
ENSG00000089693	MLF2	2954.7	1.42606	0.00559724	0.03951	hsa-miR-4662a-5p	0.423077	0.149749	32.5549	2.75723	0.000512421	0.00540783	0.0514975	0.0442005	0.0765083	9	chr12:6875482-6876923
ENSG00000090013	BLVRB	1564.78	1.91731	0.0032587	0.0273143	hsa-miR-26b-5p	-0.263736	0.383937	1610.82	-0.994327	0.00027876	0.00369887	-0.236705	0.0430591	0.075327	17	chr19:40971477-40973393
ENSG00000090520	DNAJB11	1574.27	1.99257	0.000959903	0.0117017								-0.807218	0.0542718	0.0868117	8	chr3:186284810-186285329
ENSG00000090530	LEPREL1	1340.16	4.50608	7.96249e-08	1.07907e-05
ENSG00000090776	EFNB1	1922.36	2.55741	4.05382e-06	0.000218746	hsa-miR-31-5p	0.67033	0.0121662	529.902	4.07044	1.71773e-07	1.05606e-05
ENSG00000090889	KIF4A	363.902	1.39484	0.00176612	0.0178846	hsa-miR-26b-5p	-0.489011	0.0899131	1610.82	-0.994327	0.00027876	0.00369887
ENSG00000091409	ITGA6	5100.1	2.36788	0.000256388	0.00451553	hsa-miR-29c-3p	-0.653846	0.0153485	314.028	-1.54532	8.90778e-07	4.04235e-05	-0.107798	0.10707	0.137354	10	chr2:173292100-173293183
ENSG00000091409	ITGA6	5100.1	2.36788	0.000256388	0.00451553	hsa-miR-140-3p	-0.686813	0.0095095	18.3347	-1.54434	0.00240311	0.0162407	-0.107798	0.10707	0.137354	10	chr2:173292100-173293183
ENSG00000091482	SMPX	255.273	-3.78081	0.000300367	0.00509791
ENSG00000091592	NLRP1	1019.24	-1.87471	0.00206122	0.0198339
ENSG00000091622	PITPNM3	299.688	1.32857	0.00231339	0.0214678	hsa-miR-96-5p	0.604396	0.0286727	66.6857	2.57776	0.000342392	0.00427437	0.300857	0.00788037	0.0246553	2	chr17:6459130-6459829
ENSG00000091622	PITPNM3	299.688	1.32857	0.00231339	0.0214678	hsa-miR-96-5p	0.604396	0.0286727	66.6857	2.57776	0.000342392	0.00427437	0.903511	2.15804e-06	7.51452e-05	1	chr17:6460072-6460302
ENSG00000091622	PITPNM3	299.688	1.32857	0.00231339	0.0214678	hsa-miR-182-5p	0.60989	0.0268778	7947.85	2.16663	0.000140289	0.00219528	0.300857	0.00788037	0.0246553	2	chr17:6459130-6459829
ENSG00000091622	PITPNM3	299.688	1.32857	0.00231339	0.0214678	hsa-miR-182-5p	0.60989	0.0268778	7947.85	2.16663	0.000140289	0.00219528	0.903511	2.15804e-06	7.51452e-05	1	chr17:6460072-6460302
ENSG00000091622	PITPNM3	299.688	1.32857	0.00231339	0.0214678	hsa-miR-183-5p	0.615385	0.0251671	430.799	2.10101	0.000470947	0.00516222	0.300857	0.00788037	0.0246553	2	chr17:6459130-6459829
ENSG00000091622	PITPNM3	299.688	1.32857	0.00231339	0.0214678	hsa-miR-183-5p	0.615385	0.0251671	430.799	2.10101	0.000470947	0.00516222	0.903511	2.15804e-06	7.51452e-05	1	chr17:6460072-6460302
ENSG00000091831	ESR1	61.5051	-3.22653	1.55113e-07	1.7319e-05	hsa-miR-145-5p	0.258242	0.394284	610.066	-1.96236	0.00187397	0.0135415
ENSG00000091831	ESR1	61.5051	-3.22653	1.55113e-07	1.7319e-05	hsa-miR-142-3p	0.379121	0.201406	573.813	-1.79018	0.00161955	0.0122492
ENSG00000091831	ESR1	61.5051	-3.22653	1.55113e-07	1.7319e-05	hsa-miR-130b-3p	-0.527473	0.0639549	101.516	1.8864	0.000477159	0.00517529
ENSG00000091831	ESR1	61.5051	-3.22653	1.55113e-07	1.7319e-05	hsa-miR-301a-3p	-0.774725	0.00187136	730.167	1.5854	0.00105056	0.00873158
ENSG00000091831	ESR1	61.5051	-3.22653	1.55113e-07	1.7319e-05	hsa-miR-301b-3p	-0.593407	0.0325244	122.595	2.80839	3.26515e-05	0.000705584
ENSG00000091831	ESR1	61.5051	-3.22653	1.55113e-07	1.7319e-05	hsa-miR-1910-5p	-0.337022	0.260142	5.37462	3.10256	0.00291445	0.0185235
ENSG00000091831	ESR1	61.5051	-3.22653	1.55113e-07	1.7319e-05	hsa-miR-335-3p	-0.445055	0.127524	151.707	2.47988	0.000149303	0.00227732
ENSG00000092036	HAUS4	454.498	1.35467	0.00156237	0.0164513								-0.494764	0.00980966	0.0288347	4	chr14:23425983-23426457
ENSG00000092054	MYH7	13571.1	-4.26327	0.000277612	0.00480025
ENSG00000092068	SLC7A8	1337.75	2.78642	1.3274e-06	9.33594e-05
ENSG00000092108	SCFD1	482.894	0.947654	0.00278591	0.0244238
ENSG00000092208	GEMIN2	112.306	1.09153	0.00393738	0.0312547	hsa-miR-200c-3p	0.67033	0.0121662	1678.15	3.18097	5.99503e-10	1.1056e-07	-0.221259	0.0804394	0.112047	3	chr14:39583459-39583701
ENSG00000092208	GEMIN2	112.306	1.09153	0.00393738	0.0312547	hsa-miR-200a-3p	0.32967	0.271335	300.974	2.78816	2.63476e-07	1.49457e-05	-0.221259	0.0804394	0.112047	3	chr14:39583459-39583701
ENSG00000092529	CAPN3	430.985	-2.80073	0.000176605	0.00346822
ENSG00000092607	TBX15	173.24	-2.71255	0.000471683	0.00706648								0.890462	4.54895e-05	0.000576442	6	chr1:119531992-119532196
ENSG00000092841	MYL6	19529.6	1.94232	0.00541041	0.0386367	hsa-miR-106b-5p	0.598901	0.0305541	392.781	1.17291	0.00911221	0.0428954
ENSG00000092841	MYL6	19529.6	1.94232	0.00541041	0.0386367	hsa-miR-1910-5p	0.55802	0.0475037	5.37462	3.10256	0.00291445	0.0185235
ENSG00000093009	CDC45	362.054	2.01041	0.000762609	0.00999158								-0.442975	0.0342111	0.0654682	18	chr22:19466309-19467811
ENSG00000093010	COMT	1823.59	1.84199	0.000222719	0.00407622								-0.190621	0.0352071	0.0666942	8	chr22:19929097-19929468
ENSG00000093134	VNN3	67.9237	2.19034	0.00565034	0.0397899	hsa-miR-135b-5p	0.725275	0.00502324	60.4732	2.54504	6.02805e-05	0.00112112
ENSG00000094804	CDC6	380.472	1.53568	0.000846207	0.0107999	hsa-miR-142-3p	-0.0769231	0.802763	573.813	-1.79018	0.00161955	0.0122492	-0.0791777	0.232245	0.255771	9	chr17:38443816-38444152
ENSG00000094804	CDC6	380.472	1.53568	0.000846207	0.0107999	hsa-miR-10a-5p	0.362637	0.223316	2339.44	1.48578	0.0090969	0.0428954	-0.0791777	0.232245	0.255771	9	chr17:38443816-38444152
ENSG00000094804	CDC6	380.472	1.53568	0.000846207	0.0107999	hsa-miR-615-3p	0.463462	0.110691	6.92795	2.95289	0.00950906	0.0441228	-0.0791777	0.232245	0.255771	9	chr17:38443816-38444152
ENSG00000095203	EPB41L4B	125.791	1.9086	0.00311363	0.026463	hsa-miR-30a-3p	-0.423077	0.149749	101.903	-2.7719	5.60463e-06	0.000174204	-2.66947	0.00270727	0.0112889	1	chr9:112081403-112082905
ENSG00000095203	EPB41L4B	125.791	1.9086	0.00311363	0.026463	hsa-miR-30a-3p	-0.423077	0.149749	101.903	-2.7719	5.60463e-06	0.000174204	-1.22975	0.00862049	0.0263051	2	chr9:112083334-112083549
ENSG00000095203	EPB41L4B	125.791	1.9086	0.00311363	0.026463	hsa-miR-141-5p	0.302198	0.315608	541.383	3.9625	2.75753e-14	3.12842e-11	-2.66947	0.00270727	0.0112889	1	chr9:112081403-112082905
ENSG00000095203	EPB41L4B	125.791	1.9086	0.00311363	0.026463	hsa-miR-141-5p	0.302198	0.315608	541.383	3.9625	2.75753e-14	3.12842e-11	-1.22975	0.00862049	0.0263051	2	chr9:112083334-112083549
ENSG00000095370	SH2D3C	326.23	-1.99367	0.000160609	0.00324748
ENSG00000095383	TBC1D2	1232.14	2.26622	2.49924e-05	0.000832439								-0.13498	0.0765623	0.108214	8	chr9:101017383-101018581
ENSG00000095596	CYP26A1	56.4247	3.67726	0.000263095	0.00461078								0.49967	0.0439804	0.0762555	2	chr10:94831513-94832312
ENSG00000095596	CYP26A1	56.4247	3.67726	0.000263095	0.00461078								0.56329	0.0044926	0.0164521	12	chr10:94833273-94835256
ENSG00000095637	SORBS1	352.97	-3.66427	1.85366e-05	0.000672965								-0.627953	0.0366011	0.0682486	7	chr10:97320425-97321483
ENSG00000095970	TREM2	231.903	4.91873	7.01746e-10	2.70828e-07
ENSG00000096092	TMEM14A	321.974	1.66085	0.000666611	0.00908593								-0.0191695	0.451898	0.469423	8	chr6:52535715-52535988
ENSG00000096696	DSP	17830.3	1.55945	0.00771874	0.0495054								0.137448	0.0153578	0.039473	11	chr6:7541519-7543472
ENSG00000096996	IL12RB1	176.173	-1.80298	0.000684693	0.00927718								-0.917344	0.111208	0.141328	4	chr19:18209912-18210268
ENSG00000097021	ACOT7	1003.95	1.71639	0.00304463	0.0260112								-0.1942	0.0403525	0.0723395	12	chr1:6452815-6454185
ENSG00000099194	SCD	2890.45	2.44253	0.000555086	0.00797284	hsa-miR-10a-5p	0.543956	0.0546465	2339.44	1.48578	0.0090969	0.0428954	-0.855089	0.0302058	0.0606004	12	chr10:102106183-102107722
ENSG00000099194	SCD	2890.45	2.44253	0.000555086	0.00797284	hsa-miR-142-3p	-0.351648	0.2387	573.813	-1.79018	0.00161955	0.0122492	-0.855089	0.0302058	0.0606004	12	chr10:102106183-102107722
ENSG00000099194	SCD	2890.45	2.44253	0.000555086	0.00797284	hsa-miR-142-5p	-0.346154	0.246625	13710.9	-1.69891	0.00360989	0.0215548	-0.855089	0.0302058	0.0606004	12	chr10:102106183-102107722
ENSG00000099194	SCD	2890.45	2.44253	0.000555086	0.00797284	hsa-miR-93-5p	0.302198	0.315608	1232.71	1.33509	0.0100084	0.0454183	-0.855089	0.0302058	0.0606004	12	chr10:102106183-102107722
ENSG00000099194	SCD	2890.45	2.44253	0.000555086	0.00797284	hsa-miR-106b-5p	0.214286	0.482054	392.781	1.17291	0.00911221	0.0428954	-0.855089	0.0302058	0.0606004	12	chr10:102106183-102107722
ENSG00000099194	SCD	2890.45	2.44253	0.000555086	0.00797284	hsa-miR-944	0.725275	0.00502324	47.7295	4.29921	1.69555e-07	1.05606e-05	-0.855089	0.0302058	0.0606004	12	chr10:102106183-102107722
ENSG00000099194	SCD	2890.45	2.44253	0.000555086	0.00797284	hsa-miR-424-3p	0.582418	0.0367413	22.2409	2.70023	0.00179421	0.0132126	-0.855089	0.0302058	0.0606004	12	chr10:102106183-102107722
ENSG00000099194	SCD	2890.45	2.44253	0.000555086	0.00797284	hsa-miR-130b-3p	0.412088	0.161751	101.516	1.8864	0.000477159	0.00517529	-0.855089	0.0302058	0.0606004	12	chr10:102106183-102107722
ENSG00000099194	SCD	2890.45	2.44253	0.000555086	0.00797284	hsa-miR-421	0.593407	0.0325244	75.1286	1.88086	0.00606249	0.0318451	-0.855089	0.0302058	0.0606004	12	chr10:102106183-102107722
ENSG00000099256	PRTFDC1	86.7423	2.0455	0.001474	0.0158306								-0.0206998	0.00471118	0.0170434	5	chr10:25241111-25241900
ENSG00000099284	H2AFY2	399.966	1.66774	0.00166889	0.0171856								-0.32469	0.00318021	0.012741	10	chr10:71812319-71813693
ENSG00000099308	MAST3	317.896	-1.92217	0.000193441	0.00370148	hsa-miR-30c-5p	0.318681	0.288583	321.923	-1.19963	0.00256537	0.0169336
ENSG00000099308	MAST3	317.896	-1.92217	0.000193441	0.00370148	hsa-miR-25-5p	-0.342547	0.251913	12.8036	3.75201	0.000334379	0.00424726
ENSG00000099341	PSMD8	2512.17	1.21678	0.00495964	0.0364439	hsa-miR-196a-5p	0.376892	0.204287	52.6512	4.23545	5.03716e-05	0.000960447	0.0212487	0.396519	0.415352	6	chr19:38865264-38865733
ENSG00000099341	PSMD8	2512.17	1.21678	0.00495964	0.0364439	hsa-miR-615-3p	0.254339	0.401721	6.92795	2.95289	0.00950906	0.0441228	0.0212487	0.396519	0.415352	6	chr19:38865264-38865733
ENSG00000099365	STX1B	25.3371	-2.60081	0.000295439	0.00504273
ENSG00000099715	PCDH11Y	41.2929	-1.63144	0.00726377	0.0475143
ENSG00000099812	MISP	219.066	6.27019	1.90835e-13	3.3879e-10
ENSG00000099814	CEP170B	1214.94	1.20574	0.00748933	0.0484373	hsa-miR-147b	0.099449	0.746513	11.0268	2.716	0.00525184	0.0289234	0.312212	0.00344486	0.0135266	6	chr14:105330515-105332186
ENSG00000099834	CDHR5	3.5695	-2.71677	0.00417249	0.0324176								0.0578858	0.00241849	0.0103698	5	chr11:626729-628037
ENSG00000099901	RANBP1	1594.98	1.73191	0.00216039	0.0204779	hsa-miR-24-3p	0.593407	0.0325244	362.609	1.29796	0.00557843	0.0302087	-0.360813	0.0432989	0.0755722	1	chr22:20103649-20103923
ENSG00000099953	MMP11	1575.83	4.43213	2.90312e-09	8.88606e-07	hsa-miR-125a-5p	0.631868	0.020516	1328.97	1.4942	0.00030121	0.00392785	-0.272087	0.0123532	0.0339953	9	chr22:24110030-24110995
ENSG00000099953	MMP11	1575.83	4.43213	2.90312e-09	8.88606e-07	hsa-miR-139-5p	-0.659341	0.0142256	29.5114	-1.70104	0.00240497	0.0162407	-0.272087	0.0123532	0.0339953	9	chr22:24110030-24110995
ENSG00000099957	P2RX6	52.81	-2.88374	0.00180315	0.0181368
ENSG00000099984	GSTT2	49.4837	2.90421	0.00238012	0.0218369	hsa-miR-26b-5p	-0.503439	0.0794514	1610.82	-0.994327	0.00027876	0.00369887
ENSG00000099985	OSM	123.641	2.37874	0.00294471	0.0254392
ENSG00000100028	SNRPD3	1650	1.74863	0.000330039	0.00541515	hsa-miR-183-5p	0.692308	0.00873032	430.799	2.10101	0.000470947	0.00516222	-0.399142	0.0284707	0.0584746	19	chr22:24950799-24952074
ENSG00000100028	SNRPD3	1650	1.74863	0.000330039	0.00541515	hsa-miR-24-3p	0.813187	0.000723608	362.609	1.29796	0.00557843	0.0302087	-0.399142	0.0284707	0.0584746	19	chr22:24950799-24952074
ENSG00000100028	SNRPD3	1650	1.74863	0.000330039	0.00541515	hsa-miR-142-5p	-0.478022	0.0984901	13710.9	-1.69891	0.00360989	0.0215548	-0.399142	0.0284707	0.0584746	19	chr22:24950799-24952074
ENSG00000100028	SNRPD3	1650	1.74863	0.000330039	0.00541515	hsa-miR-1285-3p	0.763736	0.00237661	19.5278	1.94637	0.00644645	0.0332432	-0.399142	0.0284707	0.0584746	19	chr22:24950799-24952074
ENSG00000100055	CYTH4	504.727	-2.10467	0.000305765	0.00515471
ENSG00000100065	CARD10	603.65	1.78231	0.00271253	0.0239819	hsa-miR-24-3p	0.802198	0.000968779	362.609	1.29796	0.00557843	0.0302087	0.359189	0.00281503	0.0116112	11	chr22:37914769-37915883
ENSG00000100065	CARD10	603.65	1.78231	0.00271253	0.0239819	hsa-miR-195-5p	-0.285714	0.344	257.011	-1.34233	0.00798536	0.0392181	0.359189	0.00281503	0.0116112	11	chr22:37914769-37915883
ENSG00000100065	CARD10	603.65	1.78231	0.00271253	0.0239819	hsa-miR-497-5p	-0.483516	0.0941347	190.899	-1.45529	0.000169996	0.00252105	0.359189	0.00281503	0.0116112	11	chr22:37914769-37915883
ENSG00000100065	CARD10	603.65	1.78231	0.00271253	0.0239819	hsa-miR-424-5p	0.791209	0.00127502	95.3081	2.40504	0.000358404	0.00437215	0.359189	0.00281503	0.0116112	11	chr22:37914769-37915883
ENSG00000100075	SLC25A1	951.935	1.8382	0.00254454	0.0229422	hsa-miR-615-3p	0.141299	0.645193	6.92795	2.95289	0.00950906	0.0441228	-0.0764025	0.0160025	0.0405648	12	chr22:19165062-19166816
ENSG00000100139	MICALL1	1609.42	1.93258	1.89124e-06	0.000122537	hsa-miR-93-5p	0.148352	0.628609	1232.71	1.33509	0.0100084	0.0454183	-0.396389	0.0626193	0.0949375	7	chr22:38301955-38302871
ENSG00000100139	MICALL1	1609.42	1.93258	1.89124e-06	0.000122537	hsa-miR-141-5p	0.686813	0.0095095	541.383	3.9625	2.75753e-14	3.12842e-11	-0.396389	0.0626193	0.0949375	7	chr22:38301955-38302871
ENSG00000100201	DDX17	4160	-1.50448	0.000194627	0.00370333	hsa-miR-145-5p	0.434066	0.138342	610.066	-1.96236	0.00187397	0.0135415
ENSG00000100201	DDX17	4160	-1.50448	0.000194627	0.00370333	hsa-miR-106b-5p	-0.631868	0.020516	392.781	1.17291	0.00911221	0.0428954
ENSG00000100201	DDX17	4160	-1.50448	0.000194627	0.00370333	hsa-miR-142-3p	0.489011	0.0899131	573.813	-1.79018	0.00161955	0.0122492
ENSG00000100221	JOSD1	1089.63	1.16181	0.000972489	0.0117928	hsa-miR-26b-5p	-0.620879	0.0235382	1610.82	-0.994327	0.00027876	0.00369887	-0.25583	0.0171691	0.0425068	13	chr22:39096374-39097754
ENSG00000100221	JOSD1	1089.63	1.16181	0.000972489	0.0117928	hsa-miR-30c-5p	-0.527473	0.0639549	321.923	-1.19963	0.00256537	0.0169336	-0.25583	0.0171691	0.0425068	13	chr22:39096374-39097754
ENSG00000100246	DNAL4	308.206	1.70881	0.00170103	0.0173554	hsa-miR-26b-5p	-0.335165	0.262943	1610.82	-0.994327	0.00027876	0.00369887	-0.08992	0.130678	0.159417	3	chr22:39189722-39190119
ENSG00000100263	RHBDD3	310.124	1.51426	0.00740689	0.0481136								-0.169649	0.199018	0.223691	17	chr22:29663623-29664903
ENSG00000100300	TSPO	4148.3	2.02663	0.00502994	0.0367626								0.187968	0.0246909	0.0535986	13	chr22:43547320-43548169
ENSG00000100304	TTLL12	1480.9	1.53211	0.000826417	0.0106007	hsa-miR-150-5p	-0.554945	0.0490045	2544.62	-2.06442	0.00699689	0.0355167	0.0886207	0.486724	0.503189	2	chr22:43582680-43583067
ENSG00000100304	TTLL12	1480.9	1.53211	0.000826417	0.0106007	hsa-miR-150-5p	-0.554945	0.0490045	2544.62	-2.06442	0.00699689	0.0355167	0.134312	0.0285569	0.0585698	3	chr22:43583503-43583830
ENSG00000100304	TTLL12	1480.9	1.53211	0.000826417	0.0106007	hsa-miR-26b-5p	-0.565934	0.0437926	1610.82	-0.994327	0.00027876	0.00369887	0.0886207	0.486724	0.503189	2	chr22:43582680-43583067
ENSG00000100304	TTLL12	1480.9	1.53211	0.000826417	0.0106007	hsa-miR-26b-5p	-0.565934	0.0437926	1610.82	-0.994327	0.00027876	0.00369887	0.134312	0.0285569	0.0585698	3	chr22:43583503-43583830
ENSG00000100304	TTLL12	1480.9	1.53211	0.000826417	0.0106007	hsa-miR-140-3p	-0.725275	0.00502324	18.3347	-1.54434	0.00240311	0.0162407	0.0886207	0.486724	0.503189	2	chr22:43582680-43583067
ENSG00000100304	TTLL12	1480.9	1.53211	0.000826417	0.0106007	hsa-miR-140-3p	-0.725275	0.00502324	18.3347	-1.54434	0.00240311	0.0162407	0.134312	0.0285569	0.0585698	3	chr22:43583503-43583830
ENSG00000100307	CBX7	591.744	-2.27313	1.94039e-06	0.000124811	hsa-miR-421	-0.186813	0.541124	75.1286	1.88086	0.00606249	0.0318451	-0.205029	0.465775	0.482749	2	chr22:39548103-39548432
ENSG00000100307	CBX7	591.744	-2.27313	1.94039e-06	0.000124811	hsa-miR-421	-0.186813	0.541124	75.1286	1.88086	0.00606249	0.0318451	-0.222742	0.27627	0.298172	7	chr22:39548614-39549666
ENSG00000100342	APOL1	4586.29	3.25033	3.16777e-08	5.15468e-06
ENSG00000100368	CSF2RB	909.037	-2.42829	0.0028166	0.0246321
ENSG00000100372	SLC25A17	295.226	1.05438	0.00671569	0.0450681	hsa-miR-196a-5p	0.800551	0.00101054	52.6512	4.23545	5.03716e-05	0.000960447	0.0480933	0.264193	0.286413	8	chr22:41215136-41215576
ENSG00000100410	PHF5A	420.195	1.36686	0.00152136	0.0162019								-0.651575	0.0243019	0.0530897	12	chr22:41864421-41865443
ENSG00000100439	ABHD4	570.119	1.32298	4.4806e-06	0.000233267								-0.302739	0.1516	0.178772	3	chr14:23067444-23067773
ENSG00000100462	PRMT5	1626.08	2.11295	0.00782255	0.0499546	hsa-miR-96-5p	0.593407	0.0325244	66.6857	2.57776	0.000342392	0.00427437	-0.668339	0.0738818	0.105834	6	chr14:23398411-23398752
ENSG00000100479	POLE2	78.6585	1.23982	0.00723471	0.047429								-0.139135	0.0420576	0.0742776	7	chr14:50154755-50155239
ENSG00000100504	PYGL	1584.47	3.14286	1.16438e-06	8.40294e-05	hsa-miR-10a-5p	0.104396	0.734304	2339.44	1.48578	0.0090969	0.0428954	0.144452	0.00618089	0.0207566	10	chr14:51410615-51411464
ENSG00000100504	PYGL	1584.47	3.14286	1.16438e-06	8.40294e-05	hsa-miR-93-5p	0	1	1232.71	1.33509	0.0100084	0.0454183	0.144452	0.00618089	0.0207566	10	chr14:51410615-51411464
ENSG00000100526	CDKN3	256.599	2.20761	0.00050564	0.00744331	hsa-miR-1307-3p	0.554945	0.0490045	46.1219	1.75766	0.00209247	0.0145261	0.00139215	0.0330665	0.0640878	10	chr14:54863424-54864254
ENSG00000100554	ATP6V1D	778.152	1.37724	0.00356231	0.0291571								-0.408661	0.0296794	0.0599187	15	chr14:67826140-67827526
ENSG00000100557	C14orf105	21.2154	-2.19212	0.0003064	0.00515471	hsa-miR-150-5p	0.406593	0.167978	2544.62	-2.06442	0.00699689	0.0355167
ENSG00000100557	C14orf105	21.2154	-2.19212	0.0003064	0.00515471	hsa-miR-93-5p	-0.384615	0.194413	1232.71	1.33509	0.0100084	0.0454183
ENSG00000100557	C14orf105	21.2154	-2.19212	0.0003064	0.00515471	hsa-miR-106b-5p	-0.362637	0.223316	392.781	1.17291	0.00911221	0.0428954
ENSG00000100557	C14orf105	21.2154	-2.19212	0.0003064	0.00515471	hsa-miR-140-3p	0.675824	0.0112252	18.3347	-1.54434	0.00240311	0.0162407
ENSG00000100558	PLEK2	723.365	3.71558	2.96826e-10	1.38673e-07								0.441093	0.000937496	0.00512441	11	chr14:67878535-67879167
ENSG00000100567	PSMA3	1015.03	1.30071	0.000178849	0.00350067	hsa-miR-106b-5p	0.521978	0.0672917	392.781	1.17291	0.00911221	0.0428954	-0.478204	0.0311312	0.0616712	9	chr14:58711352-58711897
ENSG00000100567	PSMA3	1015.03	1.30071	0.000178849	0.00350067	hsa-miR-378a-3p	-0.593407	0.0325244	5831.36	-1.66358	0.0086474	0.0413073	-0.478204	0.0311312	0.0616712	9	chr14:58711352-58711897
ENSG00000100596	SPTLC2	863.771	1.0359	0.00515729	0.0373247	hsa-miR-142-5p	-0.351648	0.2387	13710.9	-1.69891	0.00360989	0.0215548	-0.0119462	0.0857421	0.11709	6	chr14:78082585-78083250
ENSG00000100596	SPTLC2	863.771	1.0359	0.00515729	0.0373247	hsa-miR-93-5p	0.203297	0.505315	1232.71	1.33509	0.0100084	0.0454183	-0.0119462	0.0857421	0.11709	6	chr14:78082585-78083250
ENSG00000100596	SPTLC2	863.771	1.0359	0.00515729	0.0373247	hsa-miR-106b-5p	0.17033	0.577975	392.781	1.17291	0.00911221	0.0428954	-0.0119462	0.0857421	0.11709	6	chr14:78082585-78083250
ENSG00000100626	GALNT16	83.1264	-3.18735	8.55598e-05	0.0020779	hsa-miR-140-5p	0.461538	0.112376	50.7208	-1.27287	0.000621543	0.00610511	0.284084	0.000655253	0.00392342	21	chr14:69726251-69728393
ENSG00000100628	ASB2	370.852	-3.2374	1.07686e-06	7.8998e-05
ENSG00000100650	SRSF5	2758.02	-1.31832	2.84936e-05	0.000917431								-0.641166	0.0631894	0.0954792	6	chr14:70193468-70193955
ENSG00000100678	SLC8A3	15.9704	-2.8143	0.00227813	0.0212171								0.319316	0.0557828	0.0883598	8	chr14:70655096-70656077
ENSG00000100721	TCL1A	297.621	-3.93616	1.72843e-05	0.000639266								-0.117679	0.00213705	0.00948549	7	chr14:96180257-96180848
ENSG00000100739	BDKRB1	56.3556	1.96145	0.00522008	0.0376593
ENSG00000100804	PSMB5	2042.77	1.87313	0.00194415	0.0190477	hsa-miR-142-3p	-0.626374	0.0219886	573.813	-1.79018	0.00161955	0.0122492
ENSG00000100804	PSMB5	2042.77	1.87313	0.00194415	0.0190477	hsa-miR-183-5p	0.730769	0.00454773	430.799	2.10101	0.000470947	0.00516222
ENSG00000100804	PSMB5	2042.77	1.87313	0.00194415	0.0190477	hsa-miR-195-5p	-0.324176	0.279882	257.011	-1.34233	0.00798536	0.0392181
ENSG00000100804	PSMB5	2042.77	1.87313	0.00194415	0.0190477	hsa-miR-1307-3p	0.417582	0.155675	46.1219	1.75766	0.00209247	0.0145261
ENSG00000100804	PSMB5	2042.77	1.87313	0.00194415	0.0190477	hsa-miR-301b-3p	0.467033	0.107609	122.595	2.80839	3.26515e-05	0.000705584
ENSG00000100804	PSMB5	2042.77	1.87313	0.00194415	0.0190477	hsa-miR-301a-3p	0.598901	0.0305541	730.167	1.5854	0.00105056	0.00873158
ENSG00000100804	PSMB5	2042.77	1.87313	0.00194415	0.0190477	hsa-miR-130b-3p	0.373626	0.208554	101.516	1.8864	0.000477159	0.00517529
ENSG00000100842	EFS	639.483	1.42258	0.00398889	0.0314577								0.613862	2.50691e-06	8.36038e-05	11	chr14:23834436-23835947
ENSG00000100867	DHRS2	14.941	3.14239	0.00153193	0.0162613
ENSG00000100902	PSMA6	2928.2	2.36293	0.000597846	0.00838828
ENSG00000100911	PSME2	4068.53	1.90608	0.00586197	0.0408608								-0.285838	0.0543927	0.0869264	10	chr14:24616323-24617115
ENSG00000100926	TM9SF1	885.839	1.33532	4.55001e-06	0.000234923	hsa-miR-615-3p	0.446506	0.126139	6.92795	2.95289	0.00950906	0.0441228	-0.394109	0.0473804	0.0797784	4	chr14:24682403-24682837
ENSG00000100926	TM9SF1	885.839	1.33532	4.55001e-06	0.000234923	hsa-miR-421	0.21978	0.470615	75.1286	1.88086	0.00606249	0.0318451	-0.394109	0.0473804	0.0797784	4	chr14:24682403-24682837
ENSG00000100941	PNN	1070.21	-1.09199	0.00655681	0.0442429								-0.377781	0.203787	0.228154	9	chr14:39644345-39645022
ENSG00000100979	PLTP	1809.31	2.15841	5.68895e-05	0.00154878								0.697756	2.21582e-05	0.00035094	4	chr20:44540446-44540957
ENSG00000101000	PROCR	266.624	2.24562	0.000394483	0.00620856
ENSG00000101003	GINS1	226.329	1.42924	0.0046379	0.0349427	hsa-miR-26b-5p	-0.538462	0.0576344	1610.82	-0.994327	0.00027876	0.00369887	0.00659051	0.535203	0.54954	6	chr20:25388233-25388642
ENSG00000101084	C20orf24	1172.99	1.26153	0.0037893	0.0303708	hsa-miR-203a-3p	0.252747	0.404774	4703.93	1.68735	0.00323059	0.0200293	-0.208396	0.0700651	0.10204	4	chr20:35233830-35234782
ENSG00000101096	NFATC2	286.335	-2.05808	0.00377035	0.0302874								-0.345922	0.0103914	0.0300617	8	chr20:50178961-50179675
ENSG00000101098	RIMS4	22.4698	-2.70364	0.00686737	0.0456731	hsa-miR-142-5p	0.232048	0.445546	13710.9	-1.69891	0.00360989	0.0215548	1.99559	0.000361516	0.00255073	6	chr20:43438738-43439546
ENSG00000101098	RIMS4	22.4698	-2.70364	0.00686737	0.0456731	hsa-miR-421	-0.309397	0.303636	75.1286	1.88086	0.00606249	0.0318451	1.99559	0.000361516	0.00255073	6	chr20:43438738-43439546
ENSG00000101104	PABPC1L	166.461	-1.65466	0.0050833	0.0370065								-0.00731128	0.0679107	0.100081	5	chr20:43538617-43539060
ENSG00000101134	DOK5	35.859	-3.43925	6.58386e-05	0.00170831								0.756826	0.00405171	0.0152443	10	chr20:53091734-53092993
ENSG00000101144	BMP7	772.815	2.81737	6.45876e-05	0.00168373	hsa-miR-24-3p	0.582418	0.0367413	362.609	1.29796	0.00557843	0.0302087	0.605125	1.04635e-05	0.00021606	7	chr20:55840217-55841794
ENSG00000101144	BMP7	772.815	2.81737	6.45876e-05	0.00168373	hsa-miR-342-3p	-0.318681	0.288583	405.055	-1.19474	0.0058719	0.0313059	0.605125	1.04635e-05	0.00021606	7	chr20:55840217-55841794
ENSG00000101144	BMP7	772.815	2.81737	6.45876e-05	0.00168373	hsa-miR-542-3p	0.752747	0.00298223	28.4802	3.01548	0.000388713	0.00465745	0.605125	1.04635e-05	0.00021606	7	chr20:55840217-55841794
ENSG00000101191	DIDO1	857.161	-1.22261	0.00433872	0.0333443	hsa-miR-144-3p	0.296703	0.324922	395.389	-2.3536	0.0007699	0.00701567	-0.0876965	0.0514346	0.0838716	7	chr20:61568679-61569916
ENSG00000101191	DIDO1	857.161	-1.22261	0.00433872	0.0333443	hsa-miR-101-3p	0.631868	0.020516	994.21	-1.46433	1.43582e-05	0.000378639	-0.0876965	0.0514346	0.0838716	7	chr20:61568679-61569916
ENSG00000101191	DIDO1	857.161	-1.22261	0.00433872	0.0333443	hsa-miR-615-3p	-0.254339	0.401721	6.92795	2.95289	0.00950906	0.0441228	-0.0876965	0.0514346	0.0838716	7	chr20:61568679-61569916
ENSG00000101194	SLC17A9	205.172	-2.92085	1.97709e-05	0.000706225								-0.325555	0.0845229	0.115931	5	chr20:61583892-61584222
ENSG00000101210	EEF1A2	1744.14	-3.8767	0.00014255	0.00299229	hsa-miR-342-3p	-0.0549451	0.858504	405.055	-1.19474	0.0058719	0.0313059
ENSG00000101265	RASSF2	786.978	-2.39276	0.000748255	0.00985763	hsa-miR-200c-3p	-0.637363	0.0191181	1678.15	3.18097	5.99503e-10	1.1056e-07	0.0610317	0.0186958	0.0449627	5	chr20:4803014-4804146
ENSG00000101265	RASSF2	786.978	-2.39276	0.000748255	0.00985763	hsa-miR-141-3p	-0.648352	0.0165367	262.702	3.29864	3.84188e-10	7.92475e-08	0.0610317	0.0186958	0.0449627	5	chr20:4803014-4804146
ENSG00000101265	RASSF2	786.978	-2.39276	0.000748255	0.00985763	hsa-miR-200b-3p	-0.461538	0.112376	252.179	2.64077	1.06224e-06	4.72593e-05	0.0610317	0.0186958	0.0449627	5	chr20:4803014-4804146
ENSG00000101265	RASSF2	786.978	-2.39276	0.000748255	0.00985763	hsa-miR-195-5p	0.159341	0.603088	257.011	-1.34233	0.00798536	0.0392181	0.0610317	0.0186958	0.0449627	5	chr20:4803014-4804146
ENSG00000101265	RASSF2	786.978	-2.39276	0.000748255	0.00985763	hsa-miR-429	-0.258242	0.394284	700.412	2.59625	1.45181e-05	0.000378639	0.0610317	0.0186958	0.0449627	5	chr20:4803014-4804146
ENSG00000101265	RASSF2	786.978	-2.39276	0.000748255	0.00985763	hsa-miR-200a-3p	-0.434066	0.138342	300.974	2.78816	2.63476e-07	1.49457e-05	0.0610317	0.0186958	0.0449627	5	chr20:4803014-4804146
ENSG00000101265	RASSF2	786.978	-2.39276	0.000748255	0.00985763	hsa-miR-424-5p	-0.615385	0.0251671	95.3081	2.40504	0.000358404	0.00437215	0.0610317	0.0186958	0.0449627	5	chr20:4803014-4804146
ENSG00000101265	RASSF2	786.978	-2.39276	0.000748255	0.00985763	hsa-miR-497-5p	0.192308	0.529068	190.899	-1.45529	0.000169996	0.00252105	0.0610317	0.0186958	0.0449627	5	chr20:4803014-4804146
ENSG00000101265	RASSF2	786.978	-2.39276	0.000748255	0.00985763	hsa-miR-455-5p	-0.164835	0.590479	389.576	2.54479	0.000119575	0.0019519	0.0610317	0.0186958	0.0449627	5	chr20:4803014-4804146
ENSG00000101306	MYLK2	279.932	-5.1444	2.10762e-07	2.24052e-05
ENSG00000101311	FERMT1	806.477	2.11129	0.000304116	0.00514566	hsa-miR-125a-5p	0.747253	0.00332674	1328.97	1.4942	0.00030121	0.00392785	-0.026286	0.00151057	0.00727564	4	chr20:6103437-6103970
ENSG00000101331	CCM2L	50.2154	-1.79049	0.00387731	0.0309088
ENSG00000101353	MROH8	21.1425	-2.01887	0.000169538	0.00337565								-0.579924	0.120752	0.150108	10	chr20:35807410-35808043
ENSG00000101363	MANBAL	768.894	1.77996	0.00289556	0.0251141	hsa-miR-142-3p	-0.406593	0.167978	573.813	-1.79018	0.00161955	0.0122492	-0.0611772	0.288959	0.310497	4	chr20:35917989-35918261
ENSG00000101363	MANBAL	768.894	1.77996	0.00289556	0.0251141	hsa-miR-615-3p	0.197819	0.517094	6.92795	2.95289	0.00950906	0.0441228	-0.0611772	0.288959	0.310497	4	chr20:35917989-35918261
ENSG00000101445	PPP1R16B	523.272	-2.60941	0.000336581	0.00549708								0.436128	0.13194	0.160632	9	chr20:37434207-37435592
ENSG00000101470	TNNC2	2881.32	-3.97421	0.000460836	0.00693324								-0.231712	0.0936916	0.124796	4	chr20:44462384-44463169
ENSG00000101605	MYOM1	1282.92	-5.82397	9.34077e-11	5.71816e-08
ENSG00000101695	RNF125	137.089	-2.14664	0.000276295	0.00479853	hsa-miR-26b-5p	0.538462	0.0576344	1610.82	-0.994327	0.00027876	0.00369887	-0.175717	0.196352	0.221046	4	chr18:29598567-29599460
ENSG00000101695	RNF125	137.089	-2.14664	0.000276295	0.00479853	hsa-miR-151a-3p	-0.785714	0.00145419	1999.59	2.13172	7.83056e-06	0.000227789	-0.175717	0.196352	0.221046	4	chr18:29598567-29599460
ENSG00000101695	RNF125	137.089	-2.14664	0.000276295	0.00479853	hsa-miR-1285-3p	-0.813187	0.000723608	19.5278	1.94637	0.00644645	0.0332432	-0.175717	0.196352	0.221046	4	chr18:29598567-29599460
ENSG00000101695	RNF125	137.089	-2.14664	0.000276295	0.00479853	hsa-miR-301b-3p	-0.747253	0.00332674	122.595	2.80839	3.26515e-05	0.000705584	-0.175717	0.196352	0.221046	4	chr18:29598567-29599460
ENSG00000101695	RNF125	137.089	-2.14664	0.000276295	0.00479853	hsa-miR-301a-3p	-0.835165	0.000380208	730.167	1.5854	0.00105056	0.00873158	-0.175717	0.196352	0.221046	4	chr18:29598567-29599460
ENSG00000101695	RNF125	137.089	-2.14664	0.000276295	0.00479853	hsa-miR-130b-3p	-0.681319	0.0103404	101.516	1.8864	0.000477159	0.00517529	-0.175717	0.196352	0.221046	4	chr18:29598567-29599460
ENSG00000101695	RNF125	137.089	-2.14664	0.000276295	0.00479853	hsa-miR-25-5p	-0.723768	0.00516009	12.8036	3.75201	0.000334379	0.00424726	-0.175717	0.196352	0.221046	4	chr18:29598567-29599460
ENSG00000101773	RBBP8	616.106	2.1022	5.84639e-05	0.00157259	hsa-miR-25-5p	0.911616	1.43797e-05	12.8036	3.75201	0.000334379	0.00424726
ENSG00000101842	VSIG1	70.9462	-1.52386	0.00196774	0.0192152	hsa-miR-142-3p	0.0714286	0.816628	573.813	-1.79018	0.00161955	0.0122492
ENSG00000101842	VSIG1	70.9462	-1.52386	0.00196774	0.0192152	hsa-miR-1307-3p	-0.527473	0.0639549	46.1219	1.75766	0.00209247	0.0145261
ENSG00000101892	ATP1B4	79.9294	-3.23196	0.000211367	0.00392511	hsa-miR-24-3p	-0.362637	0.223316	362.609	1.29796	0.00557843	0.0302087
ENSG00000101892	ATP1B4	79.9294	-3.23196	0.000211367	0.00392511	hsa-miR-10a-5p	-0.0494505	0.872544	2339.44	1.48578	0.0090969	0.0428954
ENSG00000101892	ATP1B4	79.9294	-3.23196	0.000211367	0.00392511	hsa-miR-941	-0.445055	0.127524	430.377	1.44493	0.00741078	0.0370376
ENSG00000101938	CHRDL1	192.922	-3.74332	6.62961e-06	0.000315538	hsa-miR-140-3p	0.730769	0.00454773	18.3347	-1.54434	0.00240311	0.0162407
ENSG00000102007	PLP2	3666.73	1.79258	0.000967863	0.0117608
ENSG00000102024	PLS3	3341.86	1.86379	0.00586713	0.0408628	hsa-miR-125a-5p	0.796703	0.00111365	1328.97	1.4942	0.00030121	0.00392785
ENSG00000102053	ZC3H12B	26.3595	-2.05388	0.000127694	0.0027612	hsa-miR-24-3p	-0.417582	0.155675	362.609	1.29796	0.00557843	0.0302087
ENSG00000102053	ZC3H12B	26.3595	-2.05388	0.000127694	0.0027612	hsa-miR-342-3p	0.494505	0.0858235	405.055	-1.19474	0.0058719	0.0313059
ENSG00000102100	SLC35A2	442.708	1.27938	0.00226178	0.0211
ENSG00000102172	SMS	997.093	1.58556	0.00233585	0.0216055	hsa-miR-26b-5p	-0.461538	0.112376	1610.82	-0.994327	0.00027876	0.00369887
ENSG00000102245	CD40LG	40.0468	-3.27445	3.35297e-05	0.00103884
ENSG00000102445	KIAA0226L	164.262	-2.96761	5.21532e-05	0.00145807	hsa-miR-30c-5p	-0.00549451	0.985787	321.923	-1.19963	0.00256537	0.0169336	0.139008	0.0369352	0.0685837	2	chr13:47012103-47012440
ENSG00000102466	FGF14	17.6578	-3.10002	0.00130528	0.0144377
ENSG00000102554	KLF5	2434.44	1.53106	0.00627111	0.0429683	hsa-miR-145-5p	-0.357143	0.23093	610.066	-1.96236	0.00187397	0.0135415
ENSG00000102554	KLF5	2434.44	1.53106	0.00627111	0.0429683	hsa-miR-141-3p	0.60989	0.0268778	262.702	3.29864	3.84188e-10	7.92475e-08
ENSG00000102554	KLF5	2434.44	1.53106	0.00627111	0.0429683	hsa-miR-21-5p	0.472527	0.102981	75885.3	1.85546	6.49004e-07	3.13317e-05
ENSG00000102683	SGCG	92.8412	-3.79323	9.7375e-05	0.00228664
ENSG00000102755	FLT1	249.58	-1.72032	0.00540159	0.0385893	hsa-miR-200b-3p	-0.532967	0.0607365	252.179	2.64077	1.06224e-06	4.72593e-05	0.723418	0.0535016	0.0859792	8	chr13:29067789-29069977
ENSG00000102755	FLT1	249.58	-1.72032	0.00540159	0.0385893	hsa-miR-200c-3p	-0.571429	0.0413423	1678.15	3.18097	5.99503e-10	1.1056e-07	0.723418	0.0535016	0.0859792	8	chr13:29067789-29069977
ENSG00000102879	CORO1A	3072.37	-2.04217	0.00401675	0.0316368	hsa-miR-24-3p	-0.368132	0.215857	362.609	1.29796	0.00557843	0.0302087
ENSG00000102879	CORO1A	3072.37	-2.04217	0.00401675	0.0316368	hsa-miR-615-3p	-0.412594	0.161185	6.92795	2.95289	0.00950906	0.0441228
ENSG00000102890	ELMO3	541.168	2.03794	0.00195165	0.0190897								1.39706	0.000178144	0.00153245	7	chr16:67233033-67233862
ENSG00000102908	NFAT5	458.942	-1.62194	0.00594908	0.0412878	hsa-miR-31-5p	-0.450549	0.122332	529.902	4.07044	1.71773e-07	1.05606e-05	-0.363798	0.0806568	0.112254	9	chr16:69599438-69600736
ENSG00000102908	NFAT5	458.942	-1.62194	0.00594908	0.0412878	hsa-miR-24-3p	-0.620879	0.0235382	362.609	1.29796	0.00557843	0.0302087	-0.363798	0.0806568	0.112254	9	chr16:69599438-69600736
ENSG00000102908	NFAT5	458.942	-1.62194	0.00594908	0.0412878	hsa-miR-21-5p	-0.494505	0.0858235	75885.3	1.85546	6.49004e-07	3.13317e-05	-0.363798	0.0806568	0.112254	9	chr16:69599438-69600736
ENSG00000102908	NFAT5	458.942	-1.62194	0.00594908	0.0412878	hsa-miR-30c-5p	0.0824176	0.788951	321.923	-1.19963	0.00256537	0.0169336	-0.363798	0.0806568	0.112254	9	chr16:69599438-69600736
ENSG00000102908	NFAT5	458.942	-1.62194	0.00594908	0.0412878	hsa-miR-93-5p	-0.664835	0.0131656	1232.71	1.33509	0.0100084	0.0454183	-0.363798	0.0806568	0.112254	9	chr16:69599438-69600736
ENSG00000102908	NFAT5	458.942	-1.62194	0.00594908	0.0412878	hsa-miR-106b-5p	-0.835165	0.000380208	392.781	1.17291	0.00911221	0.0428954	-0.363798	0.0806568	0.112254	9	chr16:69599438-69600736
ENSG00000102908	NFAT5	458.942	-1.62194	0.00594908	0.0412878	hsa-miR-205-5p	-0.642857	0.0177925	29713.9	2.89766	4.41778e-11	2.25384e-08	-0.363798	0.0806568	0.112254	9	chr16:69599438-69600736
ENSG00000102924	CBLN1	15.3526	-3.16055	0.00168176	0.0172665								1.85012	1.50032e-05	0.000269566	11	chr16:49314038-49316543
ENSG00000102924	CBLN1	15.3526	-3.16055	0.00168176	0.0172665								1.76077	0.000533541	0.00336241	2	chr16:49316998-49317263
ENSG00000102935	ZNF423	101.464	-2.13399	0.00503547	0.0367879	hsa-miR-26b-5p	0.252747	0.404774	1610.82	-0.994327	0.00027876	0.00369887	-0.127709	0.00937091	0.0279264	23	chr16:49888475-49893354
ENSG00000102935	ZNF423	101.464	-2.13399	0.00503547	0.0367879	hsa-miR-140-3p	0.521978	0.0672917	18.3347	-1.54434	0.00240311	0.0162407	-0.127709	0.00937091	0.0279264	23	chr16:49888475-49893354
ENSG00000103056	SMPD3	114.847	-2.24487	0.00384545	0.0307099	hsa-miR-26b-5p	0.653846	0.0153485	1610.82	-0.994327	0.00027876	0.00369887	0.493423	0.0154477	0.0396383	17	chr16:68480865-68482822
ENSG00000103061	SLC7A6OS	412.578	-1.43405	0.000308008	0.00516342								-0.326533	0.0465066	0.0789036	15	chr16:68344307-68345246
ENSG00000103064	SLC7A6	603.679	-1.57191	0.00158384	0.0166378	hsa-miR-30a-3p	0.758242	0.00266608	101.903	-2.7719	5.60463e-06	0.000174204	-0.122607	0.063322	0.0956211	7	chr16:68298013-68298979
ENSG00000103184	SEC14L5	35.7055	-3.48119	3.0609e-06	0.000179498	hsa-miR-224-5p	-0.497937	0.0833355	93.0435	5.27251	3.54389e-08	2.66423e-06
ENSG00000103241	FOXF1	59.2763	-2.1501	0.00228009	0.0212171								0.0370421	0.00454481	0.016592	27	chr16:86541431-86545228
ENSG00000103257	SLC7A5	3323.77	1.62089	0.00545663	0.038873	hsa-miR-30c-5p	-0.686813	0.0095095	321.923	-1.19963	0.00256537	0.0169336	-0.0581748	0.334295	0.354498	2	chr16:87902455-87903460
ENSG00000103257	SLC7A5	3323.77	1.62089	0.00545663	0.038873	hsa-miR-195-5p	-0.60989	0.0268778	257.011	-1.34233	0.00798536	0.0392181	-0.0581748	0.334295	0.354498	2	chr16:87902455-87903460
ENSG00000103257	SLC7A5	3323.77	1.62089	0.00545663	0.038873	hsa-miR-205-3p	0.516484	0.070749	43.6082	3.30527	3.7499e-06	0.0001309	-0.0581748	0.334295	0.354498	2	chr16:87902455-87903460
ENSG00000103257	SLC7A5	3323.77	1.62089	0.00545663	0.038873	hsa-miR-708-5p	0.730769	0.00454773	173.568	1.80036	0.00103307	0.00861781	-0.0581748	0.334295	0.354498	2	chr16:87902455-87903460
ENSG00000103257	SLC7A5	3323.77	1.62089	0.00545663	0.038873	hsa-miR-140-3p	-0.653846	0.0153485	18.3347	-1.54434	0.00240311	0.0162407	-0.0581748	0.334295	0.354498	2	chr16:87902455-87903460
ENSG00000103257	SLC7A5	3323.77	1.62089	0.00545663	0.038873	hsa-miR-1285-3p	0.494505	0.0858235	19.5278	1.94637	0.00644645	0.0332432	-0.0581748	0.334295	0.354498	2	chr16:87902455-87903460
ENSG00000103257	SLC7A5	3323.77	1.62089	0.00545663	0.038873	hsa-miR-24-2-5p	0.473178	0.102442	6.63389	2.57778	0.00939854	0.0436993	-0.0581748	0.334295	0.354498	2	chr16:87902455-87903460
ENSG00000103257	SLC7A5	3323.77	1.62089	0.00545663	0.038873	hsa-miR-338-3p	-0.510989	0.0743289	37.4041	-2.05231	2.50407e-05	0.000585746	-0.0581748	0.334295	0.354498	2	chr16:87902455-87903460
ENSG00000103257	SLC7A5	3323.77	1.62089	0.00545663	0.038873	hsa-miR-542-3p	0.406593	0.167978	28.4802	3.01548	0.000388713	0.00465745	-0.0581748	0.334295	0.354498	2	chr16:87902455-87903460
ENSG00000103365	GGA2	1664.54	-1.56595	0.00222944	0.0209089	hsa-miR-24-3p	-0.637363	0.0191181	362.609	1.29796	0.00557843	0.0302087
ENSG00000103365	GGA2	1664.54	-1.56595	0.00222944	0.0209089	hsa-miR-150-5p	0.445055	0.127524	2544.62	-2.06442	0.00699689	0.0355167
ENSG00000103365	GGA2	1664.54	-1.56595	0.00222944	0.0209089	hsa-miR-224-5p	-0.577717	0.0386612	93.0435	5.27251	3.54389e-08	2.66423e-06
ENSG00000103415	HMOX2	1205.1	1.81816	0.00325293	0.0272789								-0.605355	0.0272854	0.0569744	7	chr16:4524139-4524712
ENSG00000103512	NOMO1	2081.5	1.67928	0.00123961	0.0139637	hsa-miR-10a-5p	0.197802	0.517131	2339.44	1.48578	0.0090969	0.0428954
ENSG00000103550	KNOP1	314.214	1.57481	0.000603375	0.00843442								-0.496175	0.0366127	0.0682534	14	chr16:19729195-19729896
ENSG00000103569	AQP9	119.993	3.1473	4.70651e-05	0.00136305
ENSG00000103591	AAGAB	569.139	1.11201	0.000425477	0.00655117	hsa-miR-450b-5p	0.450549	0.122332	24.5585	2.53322	0.00205904	0.0143753	-0.306908	0.0750761	0.106901	9	chr15:67546790-67547410
ENSG00000103710	RASL12	77.7556	-2.35424	0.000187979	0.00361952								0.182691	0.0984099	0.129214	5	chr15:65369127-65370453
ENSG00000103742	IGDCC4	107.465	-3.58728	4.40638e-06	0.000231439	hsa-miR-196a-5p	-0.170564	0.577444	52.6512	4.23545	5.03716e-05	0.000960447	-0.212047	0.067041	0.0993023	3	chr15:65714743-65715571
ENSG00000103742	IGDCC4	107.465	-3.58728	4.40638e-06	0.000231439	hsa-miR-196b-5p	-0.236264	0.437084	33.3766	2.33711	0.0073391	0.0367836	-0.212047	0.067041	0.0993023	3	chr15:65714743-65715571
ENSG00000103855	CD276	1325.94	2.3148	1.10054e-05	0.000455427	hsa-miR-29c-3p	-0.846154	0.000266012	314.028	-1.54532	8.90778e-07	4.04235e-05	-0.259631	8.46642e-05	0.00089795	4	chr15:73976560-73977323
ENSG00000103855	CD276	1325.94	2.3148	1.10054e-05	0.000455427	hsa-miR-187-3p	0.528199	0.0635229	20.6019	3.56401	0.000668843	0.00640339	-0.259631	8.46642e-05	0.00089795	4	chr15:73976560-73977323
ENSG00000103855	CD276	1325.94	2.3148	1.10054e-05	0.000455427	hsa-miR-421	0.335165	0.262943	75.1286	1.88086	0.00606249	0.0318451	-0.259631	8.46642e-05	0.00089795	4	chr15:73976560-73977323
ENSG00000103855	CD276	1325.94	2.3148	1.10054e-05	0.000455427	hsa-miR-486-3p	-0.769231	0.00211223	10.7599	-3.21186	1.1452e-06	4.90277e-05	-0.259631	8.46642e-05	0.00089795	4	chr15:73976560-73977323
ENSG00000103876	FAH	391.316	1.66698	0.00215543	0.0204671	hsa-miR-24-3p	0.725275	0.00502324	362.609	1.29796	0.00557843	0.0302087
ENSG00000103876	FAH	391.316	1.66698	0.00215543	0.0204671	hsa-miR-93-5p	0.335165	0.262943	1232.71	1.33509	0.0100084	0.0454183
ENSG00000103994	ZNF106	2426.33	-3.34305	8.0332e-06	0.00036474	hsa-miR-24-3p	-0.5	0.0818642	362.609	1.29796	0.00557843	0.0302087	-0.350631	0.0176613	0.0433605	5	chr15:42782960-42783377
ENSG00000104147	OIP5	76.2968	1.57114	0.00117626	0.0134898	hsa-miR-139-5p	-0.543956	0.0546465	29.5114	-1.70104	0.00240497	0.0162407	-0.283298	0.132529	0.161164	14	chr15:41624363-41625340
ENSG00000104147	OIP5	76.2968	1.57114	0.00117626	0.0134898	hsa-miR-29c-3p	-0.406593	0.167978	314.028	-1.54532	8.90778e-07	4.04235e-05	-0.283298	0.132529	0.161164	14	chr15:41624363-41625340
ENSG00000104177	MYEF2	65.4949	-2.87362	7.3677e-05	0.00184427	hsa-miR-26b-5p	0.807692	0.00083916	1610.82	-0.994327	0.00027876	0.00369887	1.0237	0.00377801	0.0144879	6	chr15:48470008-48470628
ENSG00000104177	MYEF2	65.4949	-2.87362	7.3677e-05	0.00184427	hsa-miR-21-5p	-0.571429	0.0413423	75885.3	1.85546	6.49004e-07	3.13317e-05	1.0237	0.00377801	0.0144879	6	chr15:48470008-48470628
ENSG00000104177	MYEF2	65.4949	-2.87362	7.3677e-05	0.00184427	hsa-miR-10a-5p	-0.0604396	0.844502	2339.44	1.48578	0.0090969	0.0428954	1.0237	0.00377801	0.0144879	6	chr15:48470008-48470628
ENSG00000104368	PLAT	1587.19	1.96651	0.00781608	0.0499492	hsa-miR-21-5p	0.467033	0.107609	75885.3	1.85546	6.49004e-07	3.13317e-05
ENSG00000104413	ESRP1	871.019	1.60196	0.000857501	0.0108893								-1.11689	0.0354255	0.0669437	3	chr8:95652456-95652873
ENSG00000104419	NDRG1	18492.3	2.73169	1.40438e-05	0.000552815	hsa-miR-182-5p	0.494505	0.0858235	7947.85	2.16663	0.000140289	0.00219528
ENSG00000104419	NDRG1	18492.3	2.73169	1.40438e-05	0.000552815	hsa-miR-24-3p	0.82967	0.000450286	362.609	1.29796	0.00557843	0.0302087
ENSG00000104419	NDRG1	18492.3	2.73169	1.40438e-05	0.000552815	hsa-miR-342-3p	-0.17033	0.577975	405.055	-1.19474	0.0058719	0.0313059
ENSG00000104549	SQLE	904.21	2.17597	0.00168392	0.0172665	hsa-miR-205-5p	0.483516	0.0941347	29713.9	2.89766	4.41778e-11	2.25384e-08	0.0657601	0.0725825	0.104529	9	chr8:126010437-126011194
ENSG00000104643	MTMR9	192.045	-0.999937	0.00451047	0.0343078	hsa-miR-21-5p	-0.71978	0.00553612	75885.3	1.85546	6.49004e-07	3.13317e-05	-0.348128	0.0360947	0.0676807	7	chr8:11141895-11142686
ENSG00000104643	MTMR9	192.045	-0.999937	0.00451047	0.0343078	hsa-miR-142-3p	0.115385	0.70739	573.813	-1.79018	0.00161955	0.0122492	-0.348128	0.0360947	0.0676807	7	chr8:11141895-11142686
ENSG00000104643	MTMR9	192.045	-0.999937	0.00451047	0.0343078	hsa-miR-150-5p	0.505495	0.0780333	2544.62	-2.06442	0.00699689	0.0355167	-0.348128	0.0360947	0.0676807	7	chr8:11141895-11142686
ENSG00000104643	MTMR9	192.045	-0.999937	0.00451047	0.0343078	hsa-miR-93-5p	-0.587912	0.0345861	1232.71	1.33509	0.0100084	0.0454183	-0.348128	0.0360947	0.0676807	7	chr8:11141895-11142686
ENSG00000104643	MTMR9	192.045	-0.999937	0.00451047	0.0343078	hsa-miR-106b-5p	-0.774725	0.00187136	392.781	1.17291	0.00911221	0.0428954	-0.348128	0.0360947	0.0676807	7	chr8:11141895-11142686
ENSG00000104643	MTMR9	192.045	-0.999937	0.00451047	0.0343078	hsa-miR-130b-3p	-0.681319	0.0103404	101.516	1.8864	0.000477159	0.00517529	-0.348128	0.0360947	0.0676807	7	chr8:11141895-11142686
ENSG00000104738	MCM4	1877.21	1.44768	0.000476441	0.00712427	hsa-miR-24-3p	0.549451	0.0517706	362.609	1.29796	0.00557843	0.0302087	-0.425945	0.0798779	0.111473	13	chr8:48872459-48873907
ENSG00000104738	MCM4	1877.21	1.44768	0.000476441	0.00712427	hsa-miR-183-5p	0.445055	0.127524	430.799	2.10101	0.000470947	0.00516222	-0.425945	0.0798779	0.111473	13	chr8:48872459-48873907
ENSG00000104814	MAP4K1	406.599	-2.4551	0.000307024	0.00515471								-0.343361	0.0443763	0.0766812	9	chr19:39109433-39109862
ENSG00000104848	KCNA7	83.9932	-3.23604	6.37541e-05	0.00166936	hsa-miR-93-5p	-0.137363	0.654517	1232.71	1.33509	0.0100084	0.0454183	0.73287	3.56682e-06	0.000105632	4	chr19:49575130-49576076
ENSG00000104848	KCNA7	83.9932	-3.23604	6.37541e-05	0.00166936	hsa-miR-106b-5p	-0.203297	0.505315	392.781	1.17291	0.00911221	0.0428954	0.73287	3.56682e-06	0.000105632	4	chr19:49575130-49576076
ENSG00000104879	CKM	12652.7	-5.3204	1.69e-06	0.000112238								0.0195177	0.0984555	0.129254	2	chr19:45826802-45827164
ENSG00000104881	PPP1R13L	1698.62	2.7502	8.58439e-05	0.00208195								-0.226048	0.100201	0.130946	15	chr19:45909063-45910124
ENSG00000104883	PEX11G	62.2702	2.02017	0.00549917	0.0390435
ENSG00000104888	SLC17A7	19.1297	-2.81187	0.00024496	0.00437942								-0.567055	0.0138958	0.0369403	4	chr19:49946346-49947222
ENSG00000104889	RNASEH2A	599.762	2.24887	3.92538e-05	0.00117715								-0.40396	0.0626688	0.094992	8	chr19:12917187-12917676
ENSG00000104892	KLC3	565.682	2.72972	0.000595995	0.00837743
ENSG00000104894	CD37	865.357	-3.34964	1.02896e-05	0.000431845
ENSG00000104903	LYL1	132.025	-2.47321	0.000226841	0.00413037								-0.602309	0.146374	0.173989	4	chr19:13213451-13213821
ENSG00000104903	LYL1	132.025	-2.47321	0.000226841	0.00413037								-0.863396	0.0008467	0.00474993	3	chr19:13215245-13215543
ENSG00000104921	FCER2	161.88	-5.02626	1.13651e-07	1.40111e-05
ENSG00000105122	RASAL3	477.117	-2.84786	4.12112e-05	0.00122755	hsa-miR-615-3p	-0.452158	0.120839	6.92795	2.95289	0.00950906	0.0441228
ENSG00000105205	CLC	13.9975	2.64697	0.00764199	0.049173
ENSG00000105223	PLD3	4063.67	1.82793	0.00720173	0.0472652								-0.17684	0.112404	0.142496	10	chr19:40854181-40854733
ENSG00000105227	PRX	85.3732	-1.62529	0.00363117	0.0295301
ENSG00000105251	SHD	19.7924	-3.0452	0.000567949	0.00811167								0.301398	0.0677418	0.0999392	2	chr19:4279043-4279809
ENSG00000105270	CLIP3	124.714	-1.6114	0.00110699	0.0129292								1.62968	0.000786872	0.00449696	3	chr19:36523392-36523887
ENSG00000105278	ZFR2	123.727	3.72855	0.00013466	0.00287214								0.615533	0.00108802	0.00569895	8	chr19:3868587-3869217
ENSG00000105281	SLC1A5	2680.69	1.85315	9.15616e-05	0.0021848	hsa-miR-125a-5p	0.296703	0.324922	1328.97	1.4942	0.00030121	0.00392785	-0.469689	0.111708	0.141825	8	chr19:47290586-47291983
ENSG00000105281	SLC1A5	2680.69	1.85315	9.15616e-05	0.0021848	hsa-miR-24-3p	0.489011	0.0899131	362.609	1.29796	0.00557843	0.0302087	-0.469689	0.111708	0.141825	8	chr19:47290586-47291983
ENSG00000105281	SLC1A5	2680.69	1.85315	9.15616e-05	0.0021848	hsa-miR-150-5p	-0.538462	0.0576344	2544.62	-2.06442	0.00699689	0.0355167	-0.469689	0.111708	0.141825	8	chr19:47290586-47291983
ENSG00000105281	SLC1A5	2680.69	1.85315	9.15616e-05	0.0021848	hsa-miR-93-5p	0.631868	0.020516	1232.71	1.33509	0.0100084	0.0454183	-0.469689	0.111708	0.141825	8	chr19:47290586-47291983
ENSG00000105281	SLC1A5	2680.69	1.85315	9.15616e-05	0.0021848	hsa-miR-106b-5p	0.736264	0.00410771	392.781	1.17291	0.00911221	0.0428954	-0.469689	0.111708	0.141825	8	chr19:47290586-47291983
ENSG00000105281	SLC1A5	2680.69	1.85315	9.15616e-05	0.0021848	hsa-miR-23a-5p	0.362637	0.223316	13.9993	2.02309	0.00637488	0.032949	-0.469689	0.111708	0.141825	8	chr19:47290586-47291983
ENSG00000105281	SLC1A5	2680.69	1.85315	9.15616e-05	0.0021848	hsa-miR-1307-3p	0.730769	0.00454773	46.1219	1.75766	0.00209247	0.0145261	-0.469689	0.111708	0.141825	8	chr19:47290586-47291983
ENSG00000105281	SLC1A5	2680.69	1.85315	9.15616e-05	0.0021848	hsa-miR-455-5p	0.43956	0.13286	389.576	2.54479	0.000119575	0.0019519	-0.469689	0.111708	0.141825	8	chr19:47290586-47291983
ENSG00000105339	DENND3	504.334	-1.47903	0.00578008	0.0404948
ENSG00000105352	CEACAM4	32.3401	2.12185	0.0031367	0.0265676
ENSG00000105355	PLIN3	1873.92	1.31275	0.00299807	0.0257622	hsa-miR-24-3p	0.835165	0.000380208	362.609	1.29796	0.00557843	0.0302087
ENSG00000105369	CD79A	1316.75	-3.06998	0.000232517	0.00421211
ENSG00000105398	SULT2A1	8.7557	-1.93811	0.00648159	0.0438687	hsa-miR-24-3p	-0.379121	0.201406	362.609	1.29796	0.00557843	0.0302087
ENSG00000105409	ATP1A3	32.118	-2.69111	1.12873e-07	1.40111e-05	hsa-miR-26b-5p	0.60989	0.0268778	1610.82	-0.994327	0.00027876	0.00369887	0.232362	0.0723437	0.104295	1	chr19:42501262-42501486
ENSG00000105409	ATP1A3	32.118	-2.69111	1.12873e-07	1.40111e-05	hsa-miR-26b-5p	0.60989	0.0268778	1610.82	-0.994327	0.00027876	0.00369887	1.13502	0.00530932	0.0185332	5	chr19:42502731-42503484
ENSG00000105497	ZNF175	78.768	-1.46675	0.00187153	0.018572	hsa-miR-342-3p	0.335165	0.262943	405.055	-1.19474	0.0058719	0.0313059	-0.331581	0.0568963	0.0894303	5	chr19:52074312-52074536
ENSG00000105514	RAB3D	857.633	1.18351	0.000338717	0.00551019	hsa-miR-542-3p	0.483516	0.0941347	28.4802	3.01548	0.000388713	0.00465745	-0.0583724	0.0868955	0.118252	11	chr19:11456745-11457251
ENSG00000105523	FAM83E	178.646	2.29971	0.00314745	0.0266333
ENSG00000105639	JAK3	740.683	-2.8675	1.17103e-05	0.000477301								-1.71833	0.0215199	0.0491126	4	chr19:17958491-17958808
ENSG00000105650	PDE4C	145.446	-2.76889	9.67505e-05	0.002278	hsa-miR-26b-5p	0.631868	0.020516	1610.82	-0.994327	0.00027876	0.00369887
ENSG00000105650	PDE4C	145.446	-2.76889	9.67505e-05	0.002278	hsa-miR-93-5p	0.0384615	0.900724	1232.71	1.33509	0.0100084	0.0454183
ENSG00000105650	PDE4C	145.446	-2.76889	9.67505e-05	0.002278	hsa-miR-106b-5p	0	1	392.781	1.17291	0.00911221	0.0428954
ENSG00000105679	GAPDHS	11.5446	-2.62436	0.00409398	0.0320037								0.319623	0.131116	0.159809	10	chr19:36024183-36024803
ENSG00000105699	LSR	2611.81	2.69042	1.09552e-07	1.3795e-05								-0.597457	0.031905	0.0626667	12	chr19:35738791-35740550
ENSG00000105711	SCN1B	192.422	-2.54651	0.00160059	0.0167444	hsa-miR-210-3p	-0.296703	0.324922	478.975	2.32681	0.000118963	0.0019519	0.165821	0.0199228	0.0467854	4	chr19:35521163-35522051
ENSG00000105737	GRIK5	24.5064	-1.67704	0.00220651	0.0208141
ENSG00000105808	RASA4	685.808	-1.85446	0.000477546	0.00712427	hsa-miR-31-5p	-0.302198	0.315608	529.902	4.07044	1.71773e-07	1.05606e-05
ENSG00000105866	SP4	99.9563	-1.65735	0.00417747	0.0324421	hsa-miR-26b-5p	0.373626	0.208554	1610.82	-0.994327	0.00027876	0.00369887	-0.373991	0.15939	0.186104	5	chr7:21466647-21467806
ENSG00000105866	SP4	99.9563	-1.65735	0.00417747	0.0324421	hsa-miR-93-5p	-0.318681	0.288583	1232.71	1.33509	0.0100084	0.0454183	-0.373991	0.15939	0.186104	5	chr7:21466647-21467806
ENSG00000105866	SP4	99.9563	-1.65735	0.00417747	0.0324421	hsa-miR-30c-5p	0.478022	0.0984901	321.923	-1.19963	0.00256537	0.0169336	-0.373991	0.15939	0.186104	5	chr7:21466647-21467806
ENSG00000105866	SP4	99.9563	-1.65735	0.00417747	0.0324421	hsa-miR-106b-5p	-0.538462	0.0576344	392.781	1.17291	0.00911221	0.0428954	-0.373991	0.15939	0.186104	5	chr7:21466647-21467806
ENSG00000105866	SP4	99.9563	-1.65735	0.00417747	0.0324421	hsa-miR-376c-3p	-0.0494505	0.872544	17.8358	-2.53799	0.00234446	0.0159747	-0.373991	0.15939	0.186104	5	chr7:21466647-21467806
ENSG00000105866	SP4	99.9563	-1.65735	0.00417747	0.0324421	hsa-miR-486-5p	0.417582	0.155675	9502.49	-3.14945	5.15673e-06	0.000167858	-0.373991	0.15939	0.186104	5	chr7:21466647-21467806
ENSG00000105889	STEAP1B	127.31	3.93559	5.08962e-06	0.000256693
ENSG00000105928	DFNA5	275.131	2.15953	0.00301558	0.0258501	hsa-miR-26b-5p	-0.351648	0.2387	1610.82	-0.994327	0.00027876	0.00369887
ENSG00000105971	CAV2	909.619	1.84883	0.00709738	0.0468052	hsa-miR-93-5p	0.0934066	0.7615	1232.71	1.33509	0.0100084	0.0454183
ENSG00000105971	CAV2	909.619	1.84883	0.00709738	0.0468052	hsa-miR-26b-5p	-0.708791	0.00668178	1610.82	-0.994327	0.00027876	0.00369887
ENSG00000105976	MET	866.207	1.78087	0.00237344	0.0218079	hsa-miR-31-5p	0.521978	0.0672917	529.902	4.07044	1.71773e-07	1.05606e-05	-0.192842	0.218697	0.242503	7	chr7:116311825-116312598
ENSG00000105976	MET	866.207	1.78087	0.00237344	0.0218079	hsa-miR-101-3p	-0.697802	0.00800072	994.21	-1.46433	1.43582e-05	0.000378639	-0.192842	0.218697	0.242503	7	chr7:116311825-116312598
ENSG00000105976	MET	866.207	1.78087	0.00237344	0.0218079	hsa-miR-144-3p	-0.417582	0.155675	395.389	-2.3536	0.0007699	0.00701567	-0.192842	0.218697	0.242503	7	chr7:116311825-116312598
ENSG00000105976	MET	866.207	1.78087	0.00237344	0.0218079	hsa-miR-139-5p	-0.230769	0.448127	29.5114	-1.70104	0.00240497	0.0162407	-0.192842	0.218697	0.242503	7	chr7:116311825-116312598
ENSG00000105976	MET	866.207	1.78087	0.00237344	0.0218079	hsa-miR-144-5p	-0.247253	0.415405	165.193	-2.91516	5.40258e-05	0.00102154	-0.192842	0.218697	0.242503	7	chr7:116311825-116312598
ENSG00000105989	WNT2	41.3316	3.05001	0.000110784	0.00250608								0.447091	0.00131935	0.0065949	12	chr7:116962842-116964803
ENSG00000106004	HOXA5	21.121	2.86865	0.00071927	0.00962261	hsa-miR-196a-5p	0.674003	0.0115307	52.6512	4.23545	5.03716e-05	0.000960447	1.53114	0.00134794	0.00670255	41	chr7:27182614-27185562
ENSG00000106004	HOXA5	21.121	2.86865	0.00071927	0.00962261	hsa-miR-183-5p	0.67033	0.0121662	430.799	2.10101	0.000470947	0.00516222	1.53114	0.00134794	0.00670255	41	chr7:27182614-27185562
ENSG00000106004	HOXA5	21.121	2.86865	0.00071927	0.00962261	hsa-miR-200c-3p	0.626374	0.0219886	1678.15	3.18097	5.99503e-10	1.1056e-07	1.53114	0.00134794	0.00670255	41	chr7:27182614-27185562
ENSG00000106004	HOXA5	21.121	2.86865	0.00071927	0.00962261	hsa-miR-96-5p	0.71978	0.00553612	66.6857	2.57776	0.000342392	0.00427437	1.53114	0.00134794	0.00670255	41	chr7:27182614-27185562
ENSG00000106004	HOXA5	21.121	2.86865	0.00071927	0.00962261	hsa-miR-130b-3p	0.736264	0.00410771	101.516	1.8864	0.000477159	0.00517529	1.53114	0.00134794	0.00670255	41	chr7:27182614-27185562
ENSG00000106004	HOXA5	21.121	2.86865	0.00071927	0.00962261	hsa-miR-196b-5p	0.67033	0.0121662	33.3766	2.33711	0.0073391	0.0367836	1.53114	0.00134794	0.00670255	41	chr7:27182614-27185562
ENSG00000106004	HOXA5	21.121	2.86865	0.00071927	0.00962261	hsa-miR-301a-3p	0.895604	3.48097e-05	730.167	1.5854	0.00105056	0.00873158	1.53114	0.00134794	0.00670255	41	chr7:27182614-27185562
ENSG00000106004	HOXA5	21.121	2.86865	0.00071927	0.00962261	hsa-miR-301b-3p	0.747253	0.00332674	122.595	2.80839	3.26515e-05	0.000705584	1.53114	0.00134794	0.00670255	41	chr7:27182614-27185562
ENSG00000106018	VIPR2	40.6407	-2.74192	0.000628501	0.00873065								2.29217	0.000169117	0.00148055	8	chr7:158936508-158938492
ENSG00000106211	HSPB1	37924.6	2.44277	0.00379763	0.0304238								-0.217753	0.0534982	0.0859792	13	chr7:75931705-75932978
ENSG00000106278	PTPRZ1	605.74	2.55272	0.0050808	0.0370065	hsa-miR-200c-3p	0.142857	0.641516	1678.15	3.18097	5.99503e-10	1.1056e-07	0.526367	0.000194148	0.00162434	3	chr7:121513047-121513911
ENSG00000106366	SERPINE1	3507.2	4.87093	1.04374e-08	2.2597e-06	hsa-miR-30c-5p	-0.357143	0.23093	321.923	-1.19963	0.00256537	0.0169336
ENSG00000106366	SERPINE1	3507.2	4.87093	1.04374e-08	2.2597e-06	hsa-miR-145-5p	-0.214286	0.482054	610.066	-1.96236	0.00187397	0.0135415
ENSG00000106366	SERPINE1	3507.2	4.87093	1.04374e-08	2.2597e-06	hsa-miR-224-5p	0.707016	0.00688271	93.0435	5.27251	3.54389e-08	2.66423e-06
ENSG00000106366	SERPINE1	3507.2	4.87093	1.04374e-08	2.2597e-06	hsa-miR-10a-5p	0.494505	0.0858235	2339.44	1.48578	0.0090969	0.0428954
ENSG00000106366	SERPINE1	3507.2	4.87093	1.04374e-08	2.2597e-06	hsa-miR-301a-3p	0.461538	0.112376	730.167	1.5854	0.00105056	0.00873158
ENSG00000106366	SERPINE1	3507.2	4.87093	1.04374e-08	2.2597e-06	hsa-miR-486-5p	-0.137363	0.654517	9502.49	-3.14945	5.15673e-06	0.000167858
ENSG00000106367	AP1S1	563.716	1.74994	0.000104569	0.00239228								-0.168748	0.013053	0.0353345	8	chr7:100797533-100798479
ENSG00000106479	ZNF862	235.772	-1.62671	0.00107909	0.0127013	hsa-miR-26b-5p	0.340659	0.254706	1610.82	-0.994327	0.00027876	0.00369887	-0.219476	0.0758931	0.10766	8	chr7:149535244-149536037
ENSG00000106484	MEST	409.441	1.93719	0.00480404	0.0357894	hsa-miR-145-5p	-0.521978	0.0672917	610.066	-1.96236	0.00187397	0.0135415	0.41591	0.00183481	0.00843847	5	chr7:130126018-130126801
ENSG00000106511	MEOX2	56.8428	-3.84763	8.68679e-07	6.61874e-05	hsa-miR-301a-3p	-0.752747	0.00298223	730.167	1.5854	0.00105056	0.00873158
ENSG00000106588	PSMA2	1939.56	1.6326	0.00767257	0.0492626	hsa-miR-29c-3p	-0.686813	0.0095095	314.028	-1.54532	8.90778e-07	4.04235e-05	-0.109432	0.324524	0.344966	10	chr7:42971635-42972299
ENSG00000106628	POLD2	2245.5	1.92487	0.00694244	0.0460057								-0.239908	0.0243569	0.0531534	10	chr7:44162851-44163720
ENSG00000106772	PRUNE2	249.571	-2.69433	0.00168561	0.0172665	hsa-miR-196a-5p	-0.00275103	0.992883	52.6512	4.23545	5.03716e-05	0.000960447	0.0913606	0.00385592	0.014716	7	chr9:79520804-79521508
ENSG00000106772	PRUNE2	249.571	-2.69433	0.00168561	0.0172665	hsa-miR-93-5p	-0.307692	0.306447	1232.71	1.33509	0.0100084	0.0454183	0.0913606	0.00385592	0.014716	7	chr9:79520804-79521508
ENSG00000106772	PRUNE2	249.571	-2.69433	0.00168561	0.0172665	hsa-miR-130b-3p	-0.406593	0.167978	101.516	1.8864	0.000477159	0.00517529	0.0913606	0.00385592	0.014716	7	chr9:79520804-79521508
ENSG00000106772	PRUNE2	249.571	-2.69433	0.00168561	0.0172665	hsa-miR-196b-5p	-0.291209	0.334386	33.3766	2.33711	0.0073391	0.0367836	0.0913606	0.00385592	0.014716	7	chr9:79520804-79521508
ENSG00000106772	PRUNE2	249.571	-2.69433	0.00168561	0.0172665	hsa-miR-301a-3p	-0.582418	0.0367413	730.167	1.5854	0.00105056	0.00873158	0.0913606	0.00385592	0.014716	7	chr9:79520804-79521508
ENSG00000106772	PRUNE2	249.571	-2.69433	0.00168561	0.0172665	hsa-miR-301b-3p	-0.456044	0.117283	122.595	2.80839	3.26515e-05	0.000705584	0.0913606	0.00385592	0.014716	7	chr9:79520804-79521508
ENSG00000106789	CORO2A	663.558	1.59016	0.000362075	0.00581713	hsa-miR-21-5p	0.450549	0.122332	75885.3	1.85546	6.49004e-07	3.13317e-05
ENSG00000106789	CORO2A	663.558	1.59016	0.000362075	0.00581713	hsa-miR-150-5p	-0.164835	0.590479	2544.62	-2.06442	0.00699689	0.0355167
ENSG00000106809	OGN	65.0054	-2.90885	0.00200783	0.0194888
ENSG00000106948	AKNA	1233.09	-2.28902	0.000516814	0.00756389	hsa-miR-31-5p	-0.175824	0.56558	529.902	4.07044	1.71773e-07	1.05606e-05
ENSG00000106948	AKNA	1233.09	-2.28902	0.000516814	0.00756389	hsa-miR-4662a-5p	0.10989	0.72081	32.5549	2.75723	0.000512421	0.00540783
ENSG00000107099	DOCK8	711.968	-2.3975	0.000542671	0.00781984								-0.0777706	0.277843	0.299648	5	chr9:214587-215431
ENSG00000107130	NCS1	791.281	2.04077	0.000611136	0.00852277	hsa-miR-338-3p	-0.631868	0.020516	37.4041	-2.05231	2.50407e-05	0.000585746	1.45425	0.0642719	0.0965895	1	chr9:132934214-132934483
ENSG00000107130	NCS1	791.281	2.04077	0.000611136	0.00852277	hsa-miR-338-3p	-0.631868	0.020516	37.4041	-2.05231	2.50407e-05	0.000585746	-1.21051	0.0270983	0.0567402	2	chr9:132935030-132935543
ENSG00000107130	NCS1	791.281	2.04077	0.000611136	0.00852277	hsa-miR-486-3p	-0.626374	0.0219886	10.7599	-3.21186	1.1452e-06	4.90277e-05	1.45425	0.0642719	0.0965895	1	chr9:132934214-132934483
ENSG00000107130	NCS1	791.281	2.04077	0.000611136	0.00852277	hsa-miR-486-3p	-0.626374	0.0219886	10.7599	-3.21186	1.1452e-06	4.90277e-05	-1.21051	0.0270983	0.0567402	2	chr9:132935030-132935543
ENSG00000107147	KCNT1	19.044	-3.15999	0.00369608	0.0298664								-0.085393	0.0239318	0.0526863	8	chr9:138593528-138594253
ENSG00000107159	CA9	405.001	6.15484	4.06209e-13	6.50649e-10	hsa-miR-26b-5p	-0.461538	0.112376	1610.82	-0.994327	0.00027876	0.00369887
ENSG00000107317	PTGDS	1677.32	-3.89789	2.69496e-06	0.000164157								0.23137	0.0123603	0.034001	3	chr9:139872238-139873143
ENSG00000107438	PDLIM1	3711.98	1.52922	0.00302156	0.0258889	hsa-miR-26b-5p	-0.697802	0.00800072	1610.82	-0.994327	0.00027876	0.00369887	-0.103443	0.00200202	0.00901402	9	chr10:97050186-97051124
ENSG00000107485	GATA3	65.4946	-2.31386	0.000994543	0.011954	hsa-miR-24-3p	-0.631868	0.020516	362.609	1.29796	0.00557843	0.0302087	0.926836	0.00681105	0.0222885	60	chr10:8091375-8098329
ENSG00000107537	PHYH	232.495	-2.10461	0.00582246	0.0407184								-0.601851	0.0335612	0.0646714	3	chr10:13344236-13344498
ENSG00000107562	CXCL12	1196.07	-3.44692	3.27128e-06	0.00018687	hsa-miR-31-5p	-0.692308	0.00873032	529.902	4.07044	1.71773e-07	1.05606e-05	1.67227	0.00181483	0.00837025	16	chr10:44879715-44882391
ENSG00000107611	CUBN	40.324	-2.47885	0.00104858	0.0124435	hsa-miR-140-5p	0.681319	0.0103404	50.7208	-1.27287	0.000621543	0.00610511
ENSG00000107623	GDF10	44.7295	-3.48378	0.000117058	0.00260588								2.53567	2.945e-07	1.94677e-05	6	chr10:48438412-48439320
ENSG00000107736	CDH23	176.334	-2.07967	6.89635e-05	0.00176413								-0.0139789	0.00896093	0.0270469	10	chr10:73156165-73157954
ENSG00000107742	SPOCK2	1397.94	-2.36583	0.00288254	0.0250729
ENSG00000107833	NPM3	398.363	1.89421	0.00491017	0.0362303	hsa-miR-548k	0.346154	0.246625	282.962	2.97097	0.000174889	0.00257678	-0.541704	0.0733102	0.105307	7	chr10:103542712-103543290
ENSG00000107938	EDRF1	167.055	-1.25589	0.0073014	0.0476901	hsa-miR-21-5p	-0.489011	0.0899131	75885.3	1.85546	6.49004e-07	3.13317e-05	-0.209095	0.0567403	0.0892886	14	chr10:127407628-127408566
ENSG00000107984	DKK1	99.6599	2.68789	0.00213023	0.0202886	hsa-miR-31-5p	0.637363	0.0191181	529.902	4.07044	1.71773e-07	1.05606e-05	-0.185059	0.0138356	0.036808	8	chr10:54073990-54074827
ENSG00000108001	EBF3	83.9555	-3.49465	3.15434e-06	0.000181815								1.77739	0.000137898	0.00128312	44	chr10:131761170-131771696
ENSG00000108010	GLRX3	864.939	1.29936	0.00408051	0.0319547	hsa-miR-29c-3p	-0.807692	0.00083916	314.028	-1.54532	8.90778e-07	4.04235e-05	0.0394668	0.0452605	0.0776473	6	chr10:131934521-131935324
ENSG00000108018	SORCS1	18.9347	-2.83892	0.00114245	0.0132216								2.67931	7.72867e-07	3.76875e-05	10	chr10:108923781-108924805
ENSG00000108106	UBE2S	1253.46	2.16049	0.00116775	0.0134356	hsa-miR-486-5p	-0.478022	0.0984901	9502.49	-3.14945	5.15673e-06	0.000167858	-0.131255	0.0625362	0.0948749	7	chr19:55918700-55919816
ENSG00000108187	PBLD	47.0614	-1.57835	0.00686605	0.0456731	hsa-miR-26b-5p	0.532967	0.0607365	1610.82	-0.994327	0.00027876	0.00369887	-0.900265	0.0168789	0.0420276	13	chr10:70091056-70092573
ENSG00000108231	LGI1	4.83708	-3.13673	0.00423305	0.0327021
ENSG00000108239	TBC1D12	75.9049	-1.78623	0.00159591	0.0167151	hsa-miR-101-3p	0.362637	0.223316	994.21	-1.46433	1.43582e-05	0.000378639	-0.233026	0.00794735	0.0247959	11	chr10:96162024-96163327
ENSG00000108270	AATF	1412.14	2.02943	0.00496489	0.0364523								-0.448529	0.0577547	0.0902891	8	chr17:35305759-35306757
ENSG00000108294	PSMB3	3482.21	2.3463	0.000684269	0.00927718								-0.163874	0.210558	0.234678	5	chr17:36908108-36908510
ENSG00000108294	PSMB3	3482.21	2.3463	0.000684269	0.00927718								-0.428379	0.0434541	0.0757147	9	chr17:36908663-36909577
ENSG00000108309	RUNDC3A	29.3988	2.43422	0.00334803	0.0278005								-0.296322	0.0549965	0.0875292	6	chr17:42385811-42386393
ENSG00000108344	PSMD3	2568.27	1.84567	0.00179799	0.0181259	hsa-miR-224-5p	0.225585	0.458671	93.0435	5.27251	3.54389e-08	2.66423e-06	-0.498881	0.0423159	0.0745417	12	chr17:38136651-38137490
ENSG00000108344	PSMD3	2568.27	1.84567	0.00179799	0.0181259	hsa-miR-1285-3p	0.796703	0.00111365	19.5278	1.94637	0.00644645	0.0332432	-0.498881	0.0423159	0.0745417	12	chr17:38136651-38137490
ENSG00000108375	RNF43	368.115	1.60287	4.25873e-05	0.00126009
ENSG00000108381	ASPA	46.0715	-2.98802	3.80886e-05	0.0011539	hsa-miR-203a-3p	0.0494505	0.872544	4703.93	1.68735	0.00323059	0.0200293	-0.00219786	0.303128	0.324369	3	chr17:3375007-3375237
ENSG00000108381	ASPA	46.0715	-2.98802	3.80886e-05	0.0011539	hsa-miR-25-5p	-0.751393	0.00306447	12.8036	3.75201	0.000334379	0.00424726	-0.00219786	0.303128	0.324369	3	chr17:3375007-3375237
ENSG00000108387	SEPT4	107.639	-1.52491	0.00360344	0.02938
ENSG00000108405	P2RX1	92.4124	-2.64818	0.00129246	0.0143586
ENSG00000108515	ENO3	2974.82	-4.84666	1.14438e-07	1.40111e-05								-0.14911	0.0233676	0.0519195	16	chr17:4850943-4853907
ENSG00000108587	GOSR1	1290.24	1.22279	0.00739714	0.0480855	hsa-miR-195-5p	-0.60989	0.0268778	257.011	-1.34233	0.00798536	0.0392181	-0.837808	0.00772171	0.0243025	5	chr17:28804337-28804693
ENSG00000108587	GOSR1	1290.24	1.22279	0.00739714	0.0480855	hsa-miR-150-5p	-0.686813	0.0095095	2544.62	-2.06442	0.00699689	0.0355167	-0.837808	0.00772171	0.0243025	5	chr17:28804337-28804693
ENSG00000108587	GOSR1	1290.24	1.22279	0.00739714	0.0480855	hsa-miR-615-3p	0.678237	0.0108299	6.92795	2.95289	0.00950906	0.0441228	-0.837808	0.00772171	0.0243025	5	chr17:28804337-28804693
ENSG00000108587	GOSR1	1290.24	1.22279	0.00739714	0.0480855	hsa-miR-424-5p	0.736264	0.00410771	95.3081	2.40504	0.000358404	0.00437215	-0.837808	0.00772171	0.0243025	5	chr17:28804337-28804693
ENSG00000108587	GOSR1	1290.24	1.22279	0.00739714	0.0480855	hsa-miR-497-5p	-0.642857	0.0177925	190.899	-1.45529	0.000169996	0.00252105	-0.837808	0.00772171	0.0243025	5	chr17:28804337-28804693
ENSG00000108587	GOSR1	1290.24	1.22279	0.00739714	0.0480855	hsa-miR-421	0.615385	0.0251671	75.1286	1.88086	0.00606249	0.0318451	-0.837808	0.00772171	0.0243025	5	chr17:28804337-28804693
ENSG00000108587	GOSR1	1290.24	1.22279	0.00739714	0.0480855	hsa-miR-1285-3p	0.802198	0.000968779	19.5278	1.94637	0.00644645	0.0332432	-0.837808	0.00772171	0.0243025	5	chr17:28804337-28804693
ENSG00000108671	PSMD11	1462.29	1.26187	0.00159297	0.0166942	hsa-miR-93-5p	0.236264	0.437084	1232.71	1.33509	0.0100084	0.0454183	-0.930717	0.0177705	0.0435077	10	chr17:30770961-30772137
ENSG00000108671	PSMD11	1462.29	1.26187	0.00159297	0.0166942	hsa-miR-142-3p	-0.494505	0.0858235	573.813	-1.79018	0.00161955	0.0122492	-0.930717	0.0177705	0.0435077	10	chr17:30770961-30772137
ENSG00000108671	PSMD11	1462.29	1.26187	0.00159297	0.0166942	hsa-miR-141-3p	0.241758	0.426176	262.702	3.29864	3.84188e-10	7.92475e-08	-0.930717	0.0177705	0.0435077	10	chr17:30770961-30772137
ENSG00000108671	PSMD11	1462.29	1.26187	0.00159297	0.0166942	hsa-miR-200a-3p	0.461538	0.112376	300.974	2.78816	2.63476e-07	1.49457e-05	-0.930717	0.0177705	0.0435077	10	chr17:30770961-30772137
ENSG00000108679	LGALS3BP	11590.2	2.8679	2.55809e-06	0.000157141
ENSG00000108774	RAB5C	1754.04	0.928437	0.00637043	0.0434696	hsa-miR-133a-3p	-0.571429	0.0413423	931.355	-4.06321	0.000667425	0.00640339	-0.238221	0.04614	0.0785402	8	chr17:40306910-40307263
ENSG00000108774	RAB5C	1754.04	0.928437	0.00637043	0.0434696	hsa-miR-24-3p	0.434066	0.138342	362.609	1.29796	0.00557843	0.0302087	-0.238221	0.04614	0.0785402	8	chr17:40306910-40307263
ENSG00000108774	RAB5C	1754.04	0.928437	0.00637043	0.0434696	hsa-miR-499a-5p	-0.527473	0.0639549	22.451	-3.14264	0.00101184	0.00853481	-0.238221	0.04614	0.0785402	8	chr17:40306910-40307263
ENSG00000108774	RAB5C	1754.04	0.928437	0.00637043	0.0434696	hsa-miR-23a-5p	0.340659	0.254706	13.9993	2.02309	0.00637488	0.032949	-0.238221	0.04614	0.0785402	8	chr17:40306910-40307263
ENSG00000108774	RAB5C	1754.04	0.928437	0.00637043	0.0434696	hsa-miR-29c-5p	-0.425421	0.147266	2.77201	-2.39964	0.0086098	0.0412144	-0.238221	0.04614	0.0785402	8	chr17:40306910-40307263
ENSG00000108799	EZH1	458.391	-1.76922	3.80401e-06	0.000210382	hsa-miR-93-5p	-0.252747	0.404774	1232.71	1.33509	0.0100084	0.0454183	-0.355523	0.119468	0.148923	8	chr17:40896659-40897234
ENSG00000108799	EZH1	458.391	-1.76922	3.80401e-06	0.000210382	hsa-miR-195-5p	0.631868	0.020516	257.011	-1.34233	0.00798536	0.0392181	-0.355523	0.119468	0.148923	8	chr17:40896659-40897234
ENSG00000108799	EZH1	458.391	-1.76922	3.80401e-06	0.000210382	hsa-miR-106b-5p	-0.368132	0.215857	392.781	1.17291	0.00911221	0.0428954	-0.355523	0.119468	0.148923	8	chr17:40896659-40897234
ENSG00000108799	EZH1	458.391	-1.76922	3.80401e-06	0.000210382	hsa-miR-130b-3p	-0.60989	0.0268778	101.516	1.8864	0.000477159	0.00517529	-0.355523	0.119468	0.148923	8	chr17:40896659-40897234
ENSG00000108799	EZH1	458.391	-1.76922	3.80401e-06	0.000210382	hsa-miR-615-3p	-0.689541	0.00911637	6.92795	2.95289	0.00950906	0.0441228	-0.355523	0.119468	0.148923	8	chr17:40896659-40897234
ENSG00000108813	DLX4	53.3207	2.59307	0.00146545	0.0157579								-0.390936	0.0517756	0.0842193	13	chr17:48045789-48047207
ENSG00000108821	COL1A1	31582.4	2.81984	0.000201328	0.00379022	hsa-miR-29c-3p	-0.835165	0.000380208	314.028	-1.54532	8.90778e-07	4.04235e-05	-0.3295	0.0522594	0.0846618	10	chr17:48276878-48279008
ENSG00000108821	COL1A1	31582.4	2.81984	0.000201328	0.00379022	hsa-miR-133a-3p	0.175824	0.56558	931.355	-4.06321	0.000667425	0.00640339	-0.3295	0.0522594	0.0846618	10	chr17:48276878-48279008
ENSG00000108823	SGCA	163.681	-4.28196	1.57515e-06	0.000105523
ENSG00000108848	LUC7L3	1131.35	-1.51925	0.000101703	0.00234486	hsa-miR-195-5p	0.450549	0.122332	257.011	-1.34233	0.00798536	0.0392181	-0.0678416	0.23189	0.255459	10	chr17:48796751-48797317
ENSG00000108848	LUC7L3	1131.35	-1.51925	0.000101703	0.00234486	hsa-miR-497-5p	0.626374	0.0219886	190.899	-1.45529	0.000169996	0.00252105	-0.0678416	0.23189	0.255459	10	chr17:48796751-48797317
ENSG00000108848	LUC7L3	1131.35	-1.51925	0.000101703	0.00234486	hsa-miR-424-5p	-0.626374	0.0219886	95.3081	2.40504	0.000358404	0.00437215	-0.0678416	0.23189	0.255459	10	chr17:48796751-48797317
ENSG00000108878	CACNG1	81.1997	-2.99299	0.0053593	0.0383643								-0.336047	0.00166926	0.00785212	4	chr17:65040730-65041029
ENSG00000109046	WSB1	927.33	-1.52419	0.000174948	0.00344711	hsa-miR-21-5p	-0.521978	0.0672917	75885.3	1.85546	6.49004e-07	3.13317e-05	-0.0446668	0.226532	0.250349	8	chr17:25621000-25621730
ENSG00000109046	WSB1	927.33	-1.52419	0.000174948	0.00344711	hsa-miR-93-5p	-0.456044	0.117283	1232.71	1.33509	0.0100084	0.0454183	-0.0446668	0.226532	0.250349	8	chr17:25621000-25621730
ENSG00000109046	WSB1	927.33	-1.52419	0.000174948	0.00344711	hsa-miR-106b-5p	-0.626374	0.0219886	392.781	1.17291	0.00911221	0.0428954	-0.0446668	0.226532	0.250349	8	chr17:25621000-25621730
ENSG00000109046	WSB1	927.33	-1.52419	0.000174948	0.00344711	hsa-miR-145-5p	0.681319	0.0103404	610.066	-1.96236	0.00187397	0.0135415	-0.0446668	0.226532	0.250349	8	chr17:25621000-25621730
ENSG00000109089	CDR2L	223.081	2.01718	3.04423e-05	0.000961641								-0.330756	0.0843823	0.115822	7	chr17:72983622-72984591
ENSG00000109113	RAB34	1093.59	2.11537	0.00104516	0.012426	hsa-miR-142-5p	-0.456044	0.117283	13710.9	-1.69891	0.00360989	0.0215548	0.722243	2.64838e-06	8.65339e-05	12	chr17:27044169-27045049
ENSG00000109113	RAB34	1093.59	2.11537	0.00104516	0.012426	hsa-miR-142-5p	-0.456044	0.117283	13710.9	-1.69891	0.00360989	0.0215548	-0.429822	0.0636995	0.0960094	10	chr17:27046857-27047273
ENSG00000109113	RAB34	1093.59	2.11537	0.00104516	0.012426	hsa-miR-130b-3p	0.642857	0.0177925	101.516	1.8864	0.000477159	0.00517529	0.722243	2.64838e-06	8.65339e-05	12	chr17:27044169-27045049
ENSG00000109113	RAB34	1093.59	2.11537	0.00104516	0.012426	hsa-miR-130b-3p	0.642857	0.0177925	101.516	1.8864	0.000477159	0.00517529	-0.429822	0.0636995	0.0960094	10	chr17:27046857-27047273
ENSG00000109113	RAB34	1093.59	2.11537	0.00104516	0.012426	hsa-miR-301a-3p	0.868132	0.000119103	730.167	1.5854	0.00105056	0.00873158	0.722243	2.64838e-06	8.65339e-05	12	chr17:27044169-27045049
ENSG00000109113	RAB34	1093.59	2.11537	0.00104516	0.012426	hsa-miR-301a-3p	0.868132	0.000119103	730.167	1.5854	0.00105056	0.00873158	-0.429822	0.0636995	0.0960094	10	chr17:27046857-27047273
ENSG00000109113	RAB34	1093.59	2.11537	0.00104516	0.012426	hsa-miR-301b-3p	0.692308	0.00873032	122.595	2.80839	3.26515e-05	0.000705584	0.722243	2.64838e-06	8.65339e-05	12	chr17:27044169-27045049
ENSG00000109113	RAB34	1093.59	2.11537	0.00104516	0.012426	hsa-miR-301b-3p	0.692308	0.00873032	122.595	2.80839	3.26515e-05	0.000705584	-0.429822	0.0636995	0.0960094	10	chr17:27046857-27047273
ENSG00000109255	NMU	298.21	2.88579	0.000959553	0.0117017								-0.331954	0.0148135	0.0384982	3	chr4:56501913-56502523
ENSG00000109321	AREG	287.904	3.51779	4.51349e-06	0.000234292	hsa-miR-200a-3p	0.247253	0.415405	300.974	2.78816	2.63476e-07	1.49457e-05
ENSG00000109610	SOD3	240.51	-2.71079	1.04248e-05	0.000434438	hsa-miR-21-5p	-0.763736	0.00237661	75885.3	1.85546	6.49004e-07	3.13317e-05
ENSG00000109667	SLC2A9	156.468	2.56762	2.62562e-05	0.00086266
ENSG00000109771	LRP2BP	22.6421	-1.94192	0.00124614	0.0140018								-0.440762	0.0658909	0.0981811	11	chr4:186317144-186318255
ENSG00000109854	HTATIP2	687.094	2.01875	4.91602e-05	0.00141305								-0.0331398	0.104199	0.134656	13	chr11:20385162-20385673
ENSG00000109920	FNBP4	600.325	-1.46829	0.00543049	0.0387391	hsa-miR-139-5p	0.450549	0.122332	29.5114	-1.70104	0.00240497	0.0162407	-0.113009	0.160576	0.187223	5	chr11:47788201-47789022
ENSG00000110031	LPXN	337.362	-2.05979	0.00481696	0.0358255								-0.233884	0.0446408	0.0769647	8	chr11:58345674-58347321
ENSG00000110104	CCDC86	455.293	1.2599	0.000801713	0.0103813	hsa-miR-30a-3p	-0.5	0.0818642	101.903	-2.7719	5.60463e-06	0.000174204	-0.0715114	0.159953	0.186613	4	chr11:60609393-60609786
ENSG00000110203	FOLR3	14.6437	4.90169	3.05095e-06	0.000179498
ENSG00000110324	IL10RA	726.905	-2.01443	0.00297998	0.0256316								-0.414882	0.124868	0.153932	8	chr11:117856639-117857298
ENSG00000110328	GALNT18	477.965	1.9029	0.00178644	0.0180505								-0.700259	0.0259917	0.0552769	8	chr11:11642122-11643819
ENSG00000110400	PVRL1	3746.43	1.50185	0.000385321	0.0061103	hsa-miR-615-3p	0.519982	0.0685339	6.92795	2.95289	0.00950906	0.0441228	0.14211	0.00267443	0.0111802	8	chr11:119598383-119600157
ENSG00000110436	SLC1A2	36.4769	-3.66479	1.54008e-06	0.000104812	hsa-miR-30a-3p	0.725275	0.00502324	101.903	-2.7719	5.60463e-06	0.000174204	-0.324183	0.0101689	0.0296264	15	chr11:35440376-35441882
ENSG00000110436	SLC1A2	36.4769	-3.66479	1.54008e-06	0.000104812	hsa-miR-24-3p	-0.752747	0.00298223	362.609	1.29796	0.00557843	0.0302087	-0.324183	0.0101689	0.0296264	15	chr11:35440376-35441882
ENSG00000110436	SLC1A2	36.4769	-3.66479	1.54008e-06	0.000104812	hsa-miR-31-5p	-0.587912	0.0345861	529.902	4.07044	1.71773e-07	1.05606e-05	-0.324183	0.0101689	0.0296264	15	chr11:35440376-35441882
ENSG00000110436	SLC1A2	36.4769	-3.66479	1.54008e-06	0.000104812	hsa-miR-200c-3p	-0.796703	0.00111365	1678.15	3.18097	5.99503e-10	1.1056e-07	-0.324183	0.0101689	0.0296264	15	chr11:35440376-35441882
ENSG00000110436	SLC1A2	36.4769	-3.66479	1.54008e-06	0.000104812	hsa-miR-1910-5p	-0.685093	0.00976392	5.37462	3.10256	0.00291445	0.0185235	-0.324183	0.0101689	0.0296264	15	chr11:35440376-35441882
ENSG00000110448	CD5	264.496	-2.36682	0.00120496	0.0136863
ENSG00000110492	MDK	2359.23	3.7877	1.88794e-08	3.55041e-06								-0.105274	0.119767	0.149146	7	chr11:46402625-46404139
ENSG00000110665	C11orf21	56.0873	-3.20274	5.86205e-05	0.00157442
ENSG00000110675	ELMOD1	33.7751	-1.62042	0.00395364	0.0313097								0.426224	0.000547879	0.00342137	7	chr11:107461744-107462648
ENSG00000110777	POU2AF1	870.657	-2.71945	0.000588235	0.00830123	hsa-miR-210-3p	-0.593407	0.0325244	478.975	2.32681	0.000118963	0.0019519
ENSG00000110777	POU2AF1	870.657	-2.71945	0.000588235	0.00830123	hsa-miR-195-5p	-0.0714286	0.816628	257.011	-1.34233	0.00798536	0.0392181
ENSG00000110801	PSMD9	834.182	1.73003	0.00358534	0.0293027	hsa-miR-21-5p	0.593407	0.0325244	75885.3	1.85546	6.49004e-07	3.13317e-05	-0.387692	0.0696565	0.101697	10	chr12:122326483-122327044
ENSG00000110801	PSMD9	834.182	1.73003	0.00358534	0.0293027	hsa-miR-130b-3p	0.532967	0.0607365	101.516	1.8864	0.000477159	0.00517529	-0.387692	0.0696565	0.101697	10	chr12:122326483-122327044
ENSG00000110880	CORO1C	1950.81	1.59512	0.000661933	0.00905101	hsa-miR-125a-5p	0.708791	0.00668178	1328.97	1.4942	0.00030121	0.00392785	-0.335571	0.124388	0.153463	14	chr12:109124225-109125964
ENSG00000110888	CAPRIN2	192.299	-1.75355	0.0011554	0.013328	hsa-miR-93-5p	-0.653846	0.0153485	1232.71	1.33509	0.0100084	0.0454183	-0.235698	0.0737858	0.105745	11	chr12:30907360-30908245
ENSG00000110888	CAPRIN2	192.299	-1.75355	0.0011554	0.013328	hsa-miR-106b-5p	-0.714286	0.00608831	392.781	1.17291	0.00911221	0.0428954	-0.235698	0.0737858	0.105745	11	chr12:30907360-30908245
ENSG00000110888	CAPRIN2	192.299	-1.75355	0.0011554	0.013328	hsa-miR-142-5p	0.307692	0.306447	13710.9	-1.69891	0.00360989	0.0215548	-0.235698	0.0737858	0.105745	11	chr12:30907360-30908245
ENSG00000110888	CAPRIN2	192.299	-1.75355	0.0011554	0.013328	hsa-miR-130b-3p	-0.620879	0.0235382	101.516	1.8864	0.000477159	0.00517529	-0.235698	0.0737858	0.105745	11	chr12:30907360-30908245
ENSG00000110888	CAPRIN2	192.299	-1.75355	0.0011554	0.013328	hsa-miR-301a-3p	-0.802198	0.000968779	730.167	1.5854	0.00105056	0.00873158	-0.235698	0.0737858	0.105745	11	chr12:30907360-30908245
ENSG00000110888	CAPRIN2	192.299	-1.75355	0.0011554	0.013328	hsa-miR-301b-3p	-0.78022	0.0016525	122.595	2.80839	3.26515e-05	0.000705584	-0.235698	0.0737858	0.105745	11	chr12:30907360-30908245
ENSG00000110934	BIN2	298.371	-2.14049	0.000977427	0.0118037
ENSG00000111046	MYF6	139.28	-3.93772	0.000194122	0.00370333
ENSG00000111057	KRT18	2754.21	2.81004	1.33483e-05	0.000530138	hsa-miR-26b-5p	-0.401099	0.174357	1610.82	-0.994327	0.00027876	0.00369887
ENSG00000111077	TENC1	737.229	-1.43358	0.00373523	0.0300798	hsa-miR-26b-5p	0.467033	0.107609	1610.82	-0.994327	0.00027876	0.00369887
ENSG00000111199	TRPV4	415.309	2.98144	6.25214e-06	0.000306614								0.100402	0.000317679	0.0023066	4	chr12:110271001-110271582
ENSG00000111206	FOXM1	1039.57	1.90085	0.000434082	0.00664239	hsa-miR-26b-5p	-0.565934	0.0437926	1610.82	-0.994327	0.00027876	0.00369887	-0.161113	0.172717	0.198646	7	chr12:2985979-2986639
ENSG00000111249	CUX2	11.2122	-3.28028	0.00105069	0.0124596	hsa-miR-451a	0.303651	0.313171	3714.03	-3.08659	4.60918e-05	0.000893865	0.523566	0.0143762	0.037803	4	chr12:111471062-111471578
ENSG00000111249	CUX2	11.2122	-3.28028	0.00105069	0.0124596	hsa-miR-451a	0.303651	0.313171	3714.03	-3.08659	4.60918e-05	0.000893865	1.17465	0.000464714	0.00304267	5	chr12:111471961-111473546
ENSG00000111321	LTBR	1797.53	1.9131	1.01589e-06	7.54608e-05
ENSG00000111328	CDK2AP1	777.7	1.31326	0.00184796	0.0184308	hsa-miR-21-5p	0.796703	0.00111365	75885.3	1.85546	6.49004e-07	3.13317e-05	-0.155215	0.0655244	0.0978237	3	chr12:123755247-123756408
ENSG00000111328	CDK2AP1	777.7	1.31326	0.00184796	0.0184308	hsa-miR-195-3p	-0.126374	0.680785	8.44411	-1.76588	0.00255148	0.0169278	-0.155215	0.0655244	0.0978237	3	chr12:123755247-123756408
ENSG00000111331	OAS3	2334.58	2.10711	0.00110351	0.0128971								-0.338032	0.0507188	0.0831717	5	chr12:113376186-113376493
ENSG00000111335	OAS2	2580.54	2.03054	0.00133951	0.0147091
ENSG00000111339	ART4	20.4545	-2.41444	0.000145415	0.00303252
ENSG00000111404	RERGL	16.9694	-4.00314	4.55892e-05	0.00132897
ENSG00000111432	FZD10	214.541	2.51447	0.000417277	0.00646339								0.0116417	0.000475501	0.00309608	18	chr12:130645328-130648988
ENSG00000111452	GPR133	57.9389	-3.05065	0.00020105	0.00378901
ENSG00000111481	COPZ1	1914.92	1.27197	0.0072121	0.0473157	hsa-miR-125a-5p	0.302198	0.315608	1328.97	1.4942	0.00030121	0.00392785
ENSG00000111481	COPZ1	1914.92	1.27197	0.0072121	0.0473157	hsa-miR-486-3p	-0.637363	0.0191181	10.7599	-3.21186	1.1452e-06	4.90277e-05
ENSG00000111669	TPI1	16243.3	1.95984	0.00273043	0.0241041	hsa-miR-195-5p	-0.379121	0.201406	257.011	-1.34233	0.00798536	0.0392181	-0.210158	0.0597119	0.0922373	12	chr12:6976393-6977393
ENSG00000111669	TPI1	16243.3	1.95984	0.00273043	0.0241041	hsa-miR-125a-5p	0.384615	0.194413	1328.97	1.4942	0.00030121	0.00392785	-0.210158	0.0597119	0.0922373	12	chr12:6976393-6977393
ENSG00000111669	TPI1	16243.3	1.95984	0.00273043	0.0241041	hsa-miR-10a-5p	0.192308	0.529068	2339.44	1.48578	0.0090969	0.0428954	-0.210158	0.0597119	0.0922373	12	chr12:6976393-6977393
ENSG00000111669	TPI1	16243.3	1.95984	0.00273043	0.0241041	hsa-miR-615-3p	0.158255	0.605591	6.92795	2.95289	0.00950906	0.0441228	-0.210158	0.0597119	0.0922373	12	chr12:6976393-6977393
ENSG00000111669	TPI1	16243.3	1.95984	0.00273043	0.0241041	hsa-miR-140-3p	-0.78022	0.0016525	18.3347	-1.54434	0.00240311	0.0162407	-0.210158	0.0597119	0.0922373	12	chr12:6976393-6977393
ENSG00000111728	ST8SIA1	111.66	-2.45649	0.00107672	0.0126881
ENSG00000111732	AICDA	30.8503	-3.63091	2.52614e-07	2.57739e-05
ENSG00000111775	COX6A1	3606.51	2.05194	0.000619917	0.00862723	hsa-miR-381-3p	-0.0274725	0.929012	455.468	-2.8899	0.000149506	0.00227732	-0.54333	0.0222682	0.0502727	6	chr12:120875655-120876366
ENSG00000111775	COX6A1	3606.51	2.05194	0.000619917	0.00862723	hsa-miR-27b-5p	0.67033	0.0121662	572.238	2.37839	0.000821259	0.00741825	-0.54333	0.0222682	0.0502727	6	chr12:120875655-120876366
ENSG00000111796	KLRB1	115.453	-2.04953	0.00419797	0.0325443
ENSG00000111860	CEP85L	97.5037	-3.1202	1.24558e-05	0.000501952
ENSG00000111913	FAM65B	359.161	-2.80512	1.85124e-05	0.000672965	hsa-miR-1285-3p	-0.708791	0.00668178	19.5278	1.94637	0.00644645	0.0332432
ENSG00000111981	ULBP1	41.8422	2.1269	0.00395406	0.0313097								-0.503278	0.0071541	0.0230104	8	chr6:150284683-150286515
ENSG00000112039	FANCE	329.145	1.76034	0.000638454	0.00880006								-0.342923	0.0444514	0.0767868	5	chr6:35419880-35420766
ENSG00000112116	IL17F	4.08493	-3.33739	0.00162862	0.0169181
ENSG00000112130	RNF8	300.44	1.15048	0.00198365	0.0193175	hsa-miR-338-3p	-0.538462	0.0576344	37.4041	-2.05231	2.50407e-05	0.000585746	-0.384151	0.0767027	0.108344	8	chr6:37321640-37322642
ENSG00000112130	RNF8	300.44	1.15048	0.00198365	0.0193175	hsa-miR-141-5p	0.840659	0.000319071	541.383	3.9625	2.75753e-14	3.12842e-11	-0.384151	0.0767027	0.108344	8	chr6:37321640-37322642
ENSG00000112137	PHACTR1	52.7786	-2.1166	6.82126e-05	0.00175504
ENSG00000112149	CD83	481.869	-2.05841	0.00264204	0.0236174								-0.403395	0.0438402	0.0760978	3	chr6:14117617-14118206
ENSG00000112182	BACH2	153.215	-2.89771	0.000214497	0.00395017	hsa-miR-29c-3p	0.478022	0.0984901	314.028	-1.54532	8.90778e-07	4.04235e-05	-0.0377325	0.0699545	0.10192	13	chr6:91004796-91006944
ENSG00000112182	BACH2	153.215	-2.89771	0.000214497	0.00395017	hsa-miR-142-5p	0.510989	0.0743289	13710.9	-1.69891	0.00360989	0.0215548	-0.0377325	0.0699545	0.10192	13	chr6:91004796-91006944
ENSG00000112182	BACH2	153.215	-2.89771	0.000214497	0.00395017	hsa-miR-615-3p	-0.248687	0.412617	6.92795	2.95289	0.00950906	0.0441228	-0.0377325	0.0699545	0.10192	13	chr6:91004796-91006944
ENSG00000112183	RBM24	122.659	-4.10304	6.97432e-05	0.00177386								0.580737	6.72186e-05	0.000763716	14	chr6:17280740-17282334
ENSG00000112186	CAP2	250.741	-3.43809	0.000246122	0.00438662
ENSG00000112195	TREML2	41.0451	-2.78464	0.000325602	0.00535224
ENSG00000112214	FHL5	19.1572	-2.95323	0.00083835	0.0107228	hsa-miR-26b-5p	0.153846	0.615799	1610.82	-0.994327	0.00027876	0.00369887
ENSG00000112246	SIM1	6.4234	-3.1138	0.0077671	0.0497616								1.47221	0.000703254	0.00414854	7	chr6:100912072-100913337
ENSG00000112312	GMNN	403.2	2.03368	0.000144301	0.00301741	hsa-miR-26b-5p	-0.434066	0.138342	1610.82	-0.994327	0.00027876	0.00369887	-0.613907	0.0441851	0.0764924	6	chr6:24775047-24775729
ENSG00000112312	GMNN	403.2	2.03368	0.000144301	0.00301741	hsa-miR-421	0.340659	0.254706	75.1286	1.88086	0.00606249	0.0318451	-0.613907	0.0441851	0.0764924	6	chr6:24775047-24775729
ENSG00000112320	SOBP	73.1603	-2.22423	0.00127587	0.0142366	hsa-miR-30c-5p	0.263736	0.383937	321.923	-1.19963	0.00256537	0.0169336	-0.670484	0.0155275	0.0397645	10	chr6:107810067-107812733
ENSG00000112320	SOBP	73.1603	-2.22423	0.00127587	0.0142366	hsa-miR-144-5p	0.406593	0.167978	165.193	-2.91516	5.40258e-05	0.00102154	-0.670484	0.0155275	0.0397645	10	chr6:107810067-107812733
ENSG00000112378	PERP	12739.3	2.09825	2.81752e-05	0.000911102								0.120397	0.0814536	0.113064	4	chr6:138428189-138428816
ENSG00000112425	EPM2A	95.3966	-2.374	0.000204418	0.00383422	hsa-miR-21-5p	-0.538462	0.0576344	75885.3	1.85546	6.49004e-07	3.13317e-05	-0.448836	0.0748045	0.106655	4	chr6:146055897-146056981
ENSG00000112486	CCR6	200.719	-2.7468	5.75379e-06	0.000284532	hsa-miR-26b-5p	0.269231	0.373733	1610.82	-0.994327	0.00027876	0.00369887
ENSG00000112486	CCR6	200.719	-2.7468	5.75379e-06	0.000284532	hsa-miR-150-5p	0.60989	0.0268778	2544.62	-2.06442	0.00699689	0.0355167
ENSG00000112486	CCR6	200.719	-2.7468	5.75379e-06	0.000284532	hsa-miR-183-5p	-0.5	0.0818642	430.799	2.10101	0.000470947	0.00516222
ENSG00000112486	CCR6	200.719	-2.7468	5.75379e-06	0.000284532	hsa-miR-1307-3p	-0.494505	0.0858235	46.1219	1.75766	0.00209247	0.0145261
ENSG00000112486	CCR6	200.719	-2.7468	5.75379e-06	0.000284532	hsa-miR-301a-3p	-0.620879	0.0235382	730.167	1.5854	0.00105056	0.00873158
ENSG00000112486	CCR6	200.719	-2.7468	5.75379e-06	0.000284532	hsa-miR-301b-3p	-0.461538	0.112376	122.595	2.80839	3.26515e-05	0.000705584
ENSG00000112486	CCR6	200.719	-2.7468	5.75379e-06	0.000284532	hsa-miR-130b-3p	-0.401099	0.174357	101.516	1.8864	0.000477159	0.00517529
ENSG00000112559	MDFI	653.279	2.60957	5.68122e-05	0.00154878								0.651339	0.000707674	0.00416865	9	chr6:41604584-41606663
ENSG00000112578	BYSL	377.479	1.33893	0.00406573	0.0319093	hsa-miR-378a-3p	-0.192308	0.529068	5831.36	-1.66358	0.0086474	0.0413073	-0.335812	0.0488864	0.0813227	10	chr6:41888869-41889563
ENSG00000112619	PRPH2	21.2924	-3.35403	1.03957e-05	0.000434249
ENSG00000112655	PTK7	1887.24	2.41306	4.9306e-05	0.00141305								-0.309019	0.0334354	0.0645094	10	chr6:43044045-43045057
ENSG00000112695	COX7A2	2186.61	2.18728	0.00297609	0.0256229
ENSG00000112782	CLIC5	102.164	-4.48913	6.56274e-07	5.4145e-05	hsa-miR-335-3p	-0.538462	0.0576344	151.707	2.47988	0.000149303	0.00227732
ENSG00000112936	C7	360.802	-5.44555	7.60728e-12	9.00346e-09
ENSG00000113083	LOX	599.378	2.60143	0.00583051	0.0407516	hsa-miR-29c-3p	-0.456044	0.117283	314.028	-1.54532	8.90778e-07	4.04235e-05	-0.256179	0.00304952	0.0123494	15	chr5:121412501-121414077
ENSG00000113083	LOX	599.378	2.60143	0.00583051	0.0407516	hsa-miR-200b-3p	-0.0549451	0.858504	252.179	2.64077	1.06224e-06	4.72593e-05	-0.256179	0.00304952	0.0123494	15	chr5:121412501-121414077
ENSG00000113083	LOX	599.378	2.60143	0.00583051	0.0407516	hsa-miR-142-3p	-0.28022	0.353764	573.813	-1.79018	0.00161955	0.0122492	-0.256179	0.00304952	0.0123494	15	chr5:121412501-121414077
ENSG00000113083	LOX	599.378	2.60143	0.00583051	0.0407516	hsa-miR-182-5p	0.252747	0.404774	7947.85	2.16663	0.000140289	0.00219528	-0.256179	0.00304952	0.0123494	15	chr5:121412501-121414077
ENSG00000113083	LOX	599.378	2.60143	0.00583051	0.0407516	hsa-miR-96-5p	0.401099	0.174357	66.6857	2.57776	0.000342392	0.00427437	-0.256179	0.00304952	0.0123494	15	chr5:121412501-121414077
ENSG00000113240	CLK4	243.154	-2.10437	6.45608e-06	0.000311453
ENSG00000113262	GRM6	22.1424	-1.6561	0.00563948	0.039745	hsa-miR-150-5p	0.164835	0.590479	2544.62	-2.06442	0.00699689	0.0355167
ENSG00000113319	RASGRF2	78.1947	-1.82928	0.00172387	0.0175481								1.2447	0.000178699	0.00153509	11	chr5:80255905-80257006
ENSG00000113387	SUB1	1733.73	1.30701	0.00207063	0.0199133	hsa-miR-101-3p	-0.269231	0.373733	994.21	-1.46433	1.43582e-05	0.000378639
ENSG00000113387	SUB1	1733.73	1.30701	0.00207063	0.0199133	hsa-miR-195-3p	-0.126374	0.680785	8.44411	-1.76588	0.00255148	0.0169278
ENSG00000113387	SUB1	1733.73	1.30701	0.00207063	0.0199133	hsa-miR-200b-5p	0.626374	0.0219886	27.5488	2.84784	0.000409867	0.00474484
ENSG00000113387	SUB1	1733.73	1.30701	0.00207063	0.0199133	hsa-miR-200a-5p	0.725275	0.00502324	126.774	3.25822	6.3314e-07	3.12303e-05
ENSG00000113407	TARS	1570.96	1.55012	0.000577472	0.00820805								-0.664427	0.0435624	0.0758023	11	chr5:33440636-33441365
ENSG00000113430	IRX4	249.046	4.4171	2.33886e-07	2.45691e-05								0.529121	5.1e-06	0.000134023	38	chr5:1881925-1887743
ENSG00000113441	LNPEP	654.757	-1.7797	0.000555996	0.0079777	hsa-miR-133a-5p	0.156043	0.610704	19.4226	-3.45125	0.00609113	0.0318451	-0.400508	0.036801	0.068465	13	chr5:96270438-96272125
ENSG00000113460	BRIX1	523.993	1.78553	0.000169546	0.00337565	hsa-miR-142-5p	-0.291209	0.334386	13710.9	-1.69891	0.00360989	0.0215548	-0.347997	0.0643725	0.0966479	13	chr5:34915294-34916240
ENSG00000113460	BRIX1	523.993	1.78553	0.000169546	0.00337565	hsa-miR-548k	0.368132	0.215857	282.962	2.97097	0.000174889	0.00257678	-0.347997	0.0643725	0.0966479	13	chr5:34915294-34916240
ENSG00000113594	LIFR	430.068	-2.41755	0.00489554	0.0361525	hsa-miR-101-3p	0.39011	0.187574	994.21	-1.46433	1.43582e-05	0.000378639
ENSG00000113594	LIFR	430.068	-2.41755	0.00489554	0.0361525	hsa-miR-21-5p	-0.554945	0.0490045	75885.3	1.85546	6.49004e-07	3.13317e-05
ENSG00000113594	LIFR	430.068	-2.41755	0.00489554	0.0361525	hsa-miR-203a-3p	-0.285714	0.344	4703.93	1.68735	0.00323059	0.0200293
ENSG00000113594	LIFR	430.068	-2.41755	0.00489554	0.0361525	hsa-miR-125a-5p	-0.417582	0.155675	1328.97	1.4942	0.00030121	0.00392785
ENSG00000113594	LIFR	430.068	-2.41755	0.00489554	0.0361525	hsa-miR-144-3p	0.351648	0.2387	395.389	-2.3536	0.0007699	0.00701567
ENSG00000113594	LIFR	430.068	-2.41755	0.00489554	0.0361525	hsa-miR-30c-5p	0.620879	0.0235382	321.923	-1.19963	0.00256537	0.0169336
ENSG00000113732	ATP6V0E1	2207.16	1.41624	0.00761971	0.0490652	hsa-miR-93-5p	0.192308	0.529068	1232.71	1.33509	0.0100084	0.0454183	-0.0401109	0.241771	0.264798	8	chr5:172410692-172411161
ENSG00000113732	ATP6V0E1	2207.16	1.41624	0.00761971	0.0490652	hsa-miR-106b-5p	0.373626	0.208554	392.781	1.17291	0.00911221	0.0428954	-0.0401109	0.241771	0.264798	8	chr5:172410692-172411161
ENSG00000113732	ATP6V0E1	2207.16	1.41624	0.00761971	0.0490652	hsa-miR-24-3p	0.725275	0.00502324	362.609	1.29796	0.00557843	0.0302087	-0.0401109	0.241771	0.264798	8	chr5:172410692-172411161
ENSG00000113732	ATP6V0E1	2207.16	1.41624	0.00761971	0.0490652	hsa-miR-342-3p	0.0384615	0.900724	405.055	-1.19474	0.0058719	0.0313059	-0.0401109	0.241771	0.264798	8	chr5:172410692-172411161
ENSG00000113732	ATP6V0E1	2207.16	1.41624	0.00761971	0.0490652	hsa-miR-130b-3p	0.351648	0.2387	101.516	1.8864	0.000477159	0.00517529	-0.0401109	0.241771	0.264798	8	chr5:172410692-172411161
ENSG00000113732	ATP6V0E1	2207.16	1.41624	0.00761971	0.0490652	hsa-miR-301a-3p	0.653846	0.0153485	730.167	1.5854	0.00105056	0.00873158	-0.0401109	0.241771	0.264798	8	chr5:172410692-172411161
ENSG00000113732	ATP6V0E1	2207.16	1.41624	0.00761971	0.0490652	hsa-miR-301b-3p	0.395604	0.180889	122.595	2.80839	3.26515e-05	0.000705584	-0.0401109	0.241771	0.264798	8	chr5:172410692-172411161
ENSG00000113739	STC2	235.618	2.31154	0.000872106	0.0109883	hsa-miR-93-5p	0.32967	0.271335	1232.71	1.33509	0.0100084	0.0454183	-0.480813	0.0137581	0.0366531	16	chr5:172754057-172757098
ENSG00000113739	STC2	235.618	2.31154	0.000872106	0.0109883	hsa-miR-140-3p	-0.67033	0.0121662	18.3347	-1.54434	0.00240311	0.0162407	-0.480813	0.0137581	0.0366531	16	chr5:172754057-172757098
ENSG00000113739	STC2	235.618	2.31154	0.000872106	0.0109883	hsa-miR-219a-1-3p	0.580119	0.0376712	4.48045	2.70966	0.0096897	0.0446868	-0.480813	0.0137581	0.0366531	16	chr5:172754057-172757098
ENSG00000113805	CNTN3	7.66906	-2.56789	0.00241174	0.0220585
ENSG00000113851	CRBN	238.322	-1.27632	0.00780342	0.0499066								-0.159145	0.0566449	0.0892166	8	chr3:3221084-3221617
ENSG00000114115	RBP1	1623.19	4.38362	1.18895e-07	1.42618e-05								-0.0119809	0.000991306	0.00532716	6	chr3:139258153-139258731
ENSG00000114166	KAT2B	325.093	-2.04755	0.00423787	0.0327094	hsa-miR-93-5p	-0.587912	0.0345861	1232.71	1.33509	0.0100084	0.0454183	0.0645946	0.0392998	0.0712393	5	chr3:20081459-20082426
ENSG00000114166	KAT2B	325.093	-2.04755	0.00423787	0.0327094	hsa-miR-106b-5p	-0.675824	0.0112252	392.781	1.17291	0.00911221	0.0428954	0.0645946	0.0392998	0.0712393	5	chr3:20081459-20082426
ENSG00000114166	KAT2B	325.093	-2.04755	0.00423787	0.0327094	hsa-miR-26b-5p	0.549451	0.0517706	1610.82	-0.994327	0.00027876	0.00369887	0.0645946	0.0392998	0.0712393	5	chr3:20081459-20082426
ENSG00000114166	KAT2B	325.093	-2.04755	0.00423787	0.0327094	hsa-miR-142-3p	0.423077	0.149749	573.813	-1.79018	0.00161955	0.0122492	0.0645946	0.0392998	0.0712393	5	chr3:20081459-20082426
ENSG00000114200	BCHE	108.094	2.96242	0.00492396	0.036317	hsa-miR-26b-5p	-0.203577	0.504716	1610.82	-0.994327	0.00027876	0.00369887
ENSG00000114209	PDCD10	595.219	1.87714	6.87985e-05	0.00176413	hsa-miR-26b-5p	-0.692308	0.00873032	1610.82	-0.994327	0.00027876	0.00369887	-0.31838	0.0591325	0.091709	11	chr3:167452377-167452830
ENSG00000114209	PDCD10	595.219	1.87714	6.87985e-05	0.00176413	hsa-miR-203a-3p	0.302198	0.315608	4703.93	1.68735	0.00323059	0.0200293	-0.31838	0.0591325	0.091709	11	chr3:167452377-167452830
ENSG00000114209	PDCD10	595.219	1.87714	6.87985e-05	0.00176413	hsa-miR-30c-5p	-0.225275	0.459305	321.923	-1.19963	0.00256537	0.0169336	-0.31838	0.0591325	0.091709	11	chr3:167452377-167452830
ENSG00000114209	PDCD10	595.219	1.87714	6.87985e-05	0.00176413	hsa-miR-200c-3p	0.565934	0.0437926	1678.15	3.18097	5.99503e-10	1.1056e-07	-0.31838	0.0591325	0.091709	11	chr3:167452377-167452830
ENSG00000114209	PDCD10	595.219	1.87714	6.87985e-05	0.00176413	hsa-miR-335-3p	0.318681	0.288583	151.707	2.47988	0.000149303	0.00227732	-0.31838	0.0591325	0.091709	11	chr3:167452377-167452830
ENSG00000114268	PFKFB4	176.38	1.99597	0.00116743	0.0134356
ENSG00000114270	COL7A1	6208.29	2.32304	0.000899935	0.011182	hsa-miR-29c-3p	-0.71978	0.00553612	314.028	-1.54532	8.90778e-07	4.04235e-05	0.275352	0.0138765	0.036901	8	chr3:48631883-48632901
ENSG00000114279	FGF12	35.2725	3.54228	0.000135551	0.00288197	hsa-miR-21-5p	0.0659341	0.830542	75885.3	1.85546	6.49004e-07	3.13317e-05
ENSG00000114491	UMPS	603.533	1.86724	0.000383117	0.00608361	hsa-miR-708-5p	0.434066	0.138342	173.568	1.80036	0.00103307	0.00861781	-0.602242	0.0940845	0.125117	3	chr3:124449179-124449461
ENSG00000114491	UMPS	603.533	1.86724	0.000383117	0.00608361	hsa-miR-27a-5p	0.368132	0.215857	149.473	2.27263	0.000266775	0.00358174	-0.602242	0.0940845	0.125117	3	chr3:124449179-124449461
ENSG00000114631	PODXL2	388.778	2.43503	0.0025124	0.0227217	hsa-miR-615-3p	0.0169559	0.956156	6.92795	2.95289	0.00950906	0.0441228	-0.725928	0.0340616	0.0652896	4	chr3:127347683-127348859
ENSG00000114770	ABCC5	1994.59	1.56475	0.00231451	0.0214678								-0.0504418	0.0818852	0.113466	7	chr3:183735184-183736103
ENSG00000114841	DNAH1	175.488	-2.97107	1.52512e-09	5.41509e-07
ENSG00000114850	SSR3	2109.16	1.33599	0.0045984	0.0347603	hsa-miR-26b-5p	-0.626374	0.0219886	1610.82	-0.994327	0.00027876	0.00369887	-0.636071	0.0603304	0.0928619	10	chr3:156272637-156273099
ENSG00000114850	SSR3	2109.16	1.33599	0.0045984	0.0347603	hsa-miR-24-3p	0.510989	0.0743289	362.609	1.29796	0.00557843	0.0302087	-0.636071	0.0603304	0.0928619	10	chr3:156272637-156273099
ENSG00000114850	SSR3	2109.16	1.33599	0.0045984	0.0347603	hsa-miR-615-3p	0.712149	0.00631412	6.92795	2.95289	0.00950906	0.0441228	-0.636071	0.0603304	0.0928619	10	chr3:156272637-156273099
ENSG00000114850	SSR3	2109.16	1.33599	0.0045984	0.0347603	hsa-miR-335-3p	0.236264	0.437084	151.707	2.47988	0.000149303	0.00227732	-0.636071	0.0603304	0.0928619	10	chr3:156272637-156273099
ENSG00000114850	SSR3	2109.16	1.33599	0.0045984	0.0347603	hsa-miR-338-3p	-0.653846	0.0153485	37.4041	-2.05231	2.50407e-05	0.000585746	-0.636071	0.0603304	0.0928619	10	chr3:156272637-156273099
ENSG00000114853	ZBTB47	392.05	-1.75989	0.00704871	0.0465191	hsa-miR-21-5p	-0.423077	0.149749	75885.3	1.85546	6.49004e-07	3.13317e-05	-0.0668013	0.00338816	0.0133853	5	chr3:42695529-42696575
ENSG00000114857	NKTR	731.673	-2.43061	2.00319e-05	0.000708705	hsa-miR-21-5p	-0.521978	0.0672917	75885.3	1.85546	6.49004e-07	3.13317e-05	-0.14578	0.191003	0.216024	11	chr3:42641845-42642605
ENSG00000114867	EIF4G1	7967.52	1.33495	0.000984252	0.0118544	hsa-miR-96-5p	0.642857	0.0177925	66.6857	2.57776	0.000342392	0.00427437	0.0776608	0.0495567	0.0819838	9	chr3:184032167-184033242
ENSG00000114867	EIF4G1	7967.52	1.33495	0.000984252	0.0118544	hsa-miR-615-3p	0.452158	0.120839	6.92795	2.95289	0.00950906	0.0441228	0.0776608	0.0495567	0.0819838	9	chr3:184032167-184033242
ENSG00000114988	LMAN2L	280.91	0.865886	0.00453433	0.0344303	hsa-miR-26b-5p	-0.346154	0.246625	1610.82	-0.994327	0.00027876	0.00369887	-0.951359	0.00694054	0.0225599	9	chr2:97405449-97405880
ENSG00000114988	LMAN2L	280.91	0.865886	0.00453433	0.0344303	hsa-miR-23a-5p	0.307692	0.306447	13.9993	2.02309	0.00637488	0.032949	-0.951359	0.00694054	0.0225599	9	chr2:97405449-97405880
ENSG00000114993	RTKN	492.668	1.59698	0.00151561	0.0161796	hsa-miR-145-5p	-0.532967	0.0607365	610.066	-1.96236	0.00187397	0.0135415	0.786327	0.000305731	0.00224061	13	chr2:74667594-74669403
ENSG00000115008	IL1A	341.925	2.30707	0.00309667	0.026367	hsa-miR-142-3p	0.104396	0.734304	573.813	-1.79018	0.00161955	0.0122492
ENSG00000115008	IL1A	341.925	2.30707	0.00309667	0.026367	hsa-miR-30c-5p	-0.461538	0.112376	321.923	-1.19963	0.00256537	0.0169336
ENSG00000115085	ZAP70	402.881	-3.16514	9.91609e-06	0.000425218
ENSG00000115112	TFCP2L1	763.762	2.7898	7.53321e-06	0.000351016								-0.325457	0.0662386	0.0984441	8	chr2:122042067-122043093
ENSG00000115128		971.087	1.33861	0.00471687	0.0353596								-0.0463833	0.232607	0.256078	8	chr2:24298970-24299512
ENSG00000115128		971.087	1.33861	0.00471687	0.0353596								-0.320975	0.0106857	0.0306833	3	chr2:24300061-24300294
ENSG00000115233	PSMD14	928.333	1.17349	0.00182674	0.0182911								-0.339504	0.197211	0.221893	9	chr2:162164676-162165248
ENSG00000115290	GRB14	45.2379	-4.05713	2.08358e-05	0.000722457	hsa-miR-26b-5p	0.21978	0.470615	1610.82	-0.994327	0.00027876	0.00369887	-0.420194	0.0293666	0.0595241	1	chr2:165477563-165478342
ENSG00000115353	TACR1	46.0416	-3.78163	7.40955e-07	5.82043e-05								0.368835	0.000279415	0.00210609	14	chr2:75426593-75428030
ENSG00000115361	ACADL	13.1701	-2.72188	0.00549221	0.0390435								0.716646	0.00013594	0.00126844	4	chr2:211089414-211090176
ENSG00000115363	EVA1A	59.7743	2.11697	0.00693989	0.0460057
ENSG00000115457	IGFBP2	6105	3.79227	3.76016e-06	0.000208607								-0.402747	0.0032482	0.0129377	5	chr2:217497812-217498847
ENSG00000115468	EFHD1	71.6016	-2.37076	5.28781e-05	0.00146908								-0.148386	0.103457	0.13402	8	chr2:233470647-233471077
ENSG00000115507	OTX1	123.893	2.48112	0.00496214	0.0364472	hsa-miR-455-5p	-0.175824	0.56558	389.576	2.54479	0.000119575	0.0019519	0.0624282	0.000458682	0.00301516	52	chr2:63274476-63279430
ENSG00000115507	OTX1	123.893	2.48112	0.00496214	0.0364472	hsa-miR-200b-5p	0.714286	0.00608831	27.5488	2.84784	0.000409867	0.00474484	0.0624282	0.000458682	0.00301516	52	chr2:63274476-63279430
ENSG00000115507	OTX1	123.893	2.48112	0.00496214	0.0364472	hsa-miR-200a-5p	0.675824	0.0112252	126.774	3.25822	6.3314e-07	3.12303e-05	0.0624282	0.000458682	0.00301516	52	chr2:63274476-63279430
ENSG00000115514	TXNDC9	333.803	1.08208	0.0047216	0.0353614
ENSG00000115525	ST3GAL5	153.006	-1.56906	0.00223604	0.020959	hsa-miR-30c-5p	-0.115385	0.70739	321.923	-1.19963	0.00256537	0.0169336	-0.089606	0.0464312	0.0788244	6	chr2:86115591-86116327
ENSG00000115541	HSPE1	1489.95	1.82244	0.00108208	0.0127135								-0.190204	0.0445343	0.0768741	24	chr2:198363690-198365405
ENSG00000115593	SMYD1	395.67	-4.51103	0.000128011	0.00276463	hsa-miR-708-5p	-0.0306436	0.92084	173.568	1.80036	0.00103307	0.00861781
ENSG00000115602	IL1RL1	101.739	2.90078	0.00186841	0.0185617	hsa-miR-26b-5p	-0.252747	0.404774	1610.82	-0.994327	0.00027876	0.00369887
ENSG00000115616	SLC9A2	51.2101	-2.08885	0.00499975	0.0366023								0.127064	0.00457925	0.0166981	6	chr2:103235377-103236554
ENSG00000115687	PASK	261.529	-2.08853	0.000662269	0.00905101								-0.417483	0.0572715	0.0897647	19	chr2:242088416-242090330
ENSG00000115884	SDC1	12675.2	3.04036	6.57119e-09	1.57646e-06								-0.541216	0.0209203	0.048243	19	chr2:20423089-20425767
ENSG00000115896	PLCL1	111.806	-2.91433	0.000208011	0.00387088	hsa-miR-140-3p	0.39011	0.187574	18.3347	-1.54434	0.00240311	0.0162407	-1.15842	0.0116664	0.0326618	8	chr2:198669080-198670154
ENSG00000115935	WIPF1	1023.4	-1.86687	0.00333976	0.0277708	hsa-miR-200c-3p	-0.467033	0.107609	1678.15	3.18097	5.99503e-10	1.1056e-07	-0.359624	0.0713877	0.103399	8	chr2:175546863-175547880
ENSG00000115956	PLEK	735.357	-1.99244	0.00606795	0.0419487
ENSG00000116001	TIA1	573.932	-1.32477	0.00609637	0.0420796	hsa-miR-26b-5p	0.489011	0.0899131	1610.82	-0.994327	0.00027876	0.00369887	-0.232141	0.166801	0.193017	7	chr2:70475428-70476151
ENSG00000116030	SUMO1	1036.63	0.935396	0.00434481	0.0333767	hsa-miR-30a-3p	-0.648352	0.0165367	101.903	-2.7719	5.60463e-06	0.000174204	-0.0569638	0.224365	0.248142	3	chr2:203102616-203103328
ENSG00000116030	SUMO1	1036.63	0.935396	0.00434481	0.0333767	hsa-miR-203a-3p	0.043956	0.886619	4703.93	1.68735	0.00323059	0.0200293	-0.0569638	0.224365	0.248142	3	chr2:203102616-203103328
ENSG00000116030	SUMO1	1036.63	0.935396	0.00434481	0.0333767	hsa-miR-24-3p	0.626374	0.0219886	362.609	1.29796	0.00557843	0.0302087	-0.0569638	0.224365	0.248142	3	chr2:203102616-203103328
ENSG00000116030	SUMO1	1036.63	0.935396	0.00434481	0.0333767	hsa-miR-205-3p	0.67033	0.0121662	43.6082	3.30527	3.7499e-06	0.0001309	-0.0569638	0.224365	0.248142	3	chr2:203102616-203103328
ENSG00000116044	NFE2L2	2561.18	1.63664	0.00166505	0.0171836	hsa-miR-144-3p	-0.296703	0.324922	395.389	-2.3536	0.0007699	0.00701567	-0.0342334	0.361723	0.381588	12	chr2:178257228-178257892
ENSG00000116044	NFE2L2	2561.18	1.63664	0.00166505	0.0171836	hsa-miR-142-5p	-0.32967	0.271335	13710.9	-1.69891	0.00360989	0.0215548	-0.0342334	0.361723	0.381588	12	chr2:178257228-178257892
ENSG00000116044	NFE2L2	2561.18	1.63664	0.00166505	0.0171836	hsa-miR-26b-5p	-0.230769	0.448127	1610.82	-0.994327	0.00027876	0.00369887	-0.0342334	0.361723	0.381588	12	chr2:178257228-178257892
ENSG00000116117	PARD3B	120.031	-1.96056	0.00765644	0.0492247								-0.271624	0.000926342	0.00507693	11	chr2:205409940-205410910
ENSG00000116133	DHCR24	4550.9	2.55113	5.02278e-10	2.07371e-07	hsa-miR-24-3p	0.637363	0.0191181	362.609	1.29796	0.00557843	0.0302087	-0.0986906	0.0386138	0.0704175	12	chr1:55352464-55353328
ENSG00000116133	DHCR24	4550.9	2.55113	5.02278e-10	2.07371e-07	hsa-miR-205-5p	0.571429	0.0413423	29713.9	2.89766	4.41778e-11	2.25384e-08	-0.0986906	0.0386138	0.0704175	12	chr1:55352464-55353328
ENSG00000116191	RALGPS2	340.174	-1.9246	0.0068691	0.0456731	hsa-miR-21-5p	-0.258242	0.394284	75885.3	1.85546	6.49004e-07	3.13317e-05	0.165825	0.0298591	0.0601195	8	chr1:178693969-178695075
ENSG00000116191	RALGPS2	340.174	-1.9246	0.0068691	0.0456731	hsa-miR-196a-5p	-0.0165062	0.957318	52.6512	4.23545	5.03716e-05	0.000960447	0.165825	0.0298591	0.0601195	8	chr1:178693969-178695075
ENSG00000116194	ANGPTL1	94.1077	-3.62097	2.30084e-05	0.000782506
ENSG00000116212	LRRC42	472.612	1.6768	3.62385e-05	0.0011035	hsa-miR-30a-3p	-0.642857	0.0177925	101.903	-2.7719	5.60463e-06	0.000174204	-0.195623	0.194703	0.21951	14	chr1:54411058-54411943
ENSG00000116212	LRRC42	472.612	1.6768	3.62385e-05	0.0011035	hsa-miR-615-3p	0.175211	0.566957	6.92795	2.95289	0.00950906	0.0441228	-0.195623	0.194703	0.21951	14	chr1:54411058-54411943
ENSG00000116396	KCNC4	123.355	-1.7677	0.00122241	0.0138225								0.0672674	0.030323	0.0607326	20	chr1:110752257-110754794
ENSG00000116604	MEF2D	912.187	-1.05528	0.00350796	0.0287786	hsa-miR-26b-5p	0.774725	0.00187136	1610.82	-0.994327	0.00027876	0.00369887	-0.073399	0.0697588	0.101743	11	chr1:156469618-156471060
ENSG00000116604	MEF2D	912.187	-1.05528	0.00350796	0.0287786	hsa-miR-210-3p	-0.846154	0.000266012	478.975	2.32681	0.000118963	0.0019519	-0.073399	0.0697588	0.101743	11	chr1:156469618-156471060
ENSG00000116604	MEF2D	912.187	-1.05528	0.00350796	0.0287786	hsa-miR-142-3p	0.346154	0.246625	573.813	-1.79018	0.00161955	0.0122492	-0.073399	0.0697588	0.101743	11	chr1:156469618-156471060
ENSG00000116678	LEPR	204.966	-2.22161	0.000401267	0.00626704	hsa-miR-200c-3p	-0.582418	0.0367413	1678.15	3.18097	5.99503e-10	1.1056e-07	-0.0565396	0.196763	0.221449	10	chr1:65885857-65886704
ENSG00000116690	PRG4	80.6657	-3.15851	0.000244064	0.00437489
ENSG00000116741	RGS2	543.893	1.85603	0.00410935	0.0320956	hsa-miR-182-5p	0.368132	0.215857	7947.85	2.16663	0.000140289	0.00219528	-0.268006	0.203419	0.22783	9	chr1:192777633-192778198
ENSG00000116741	RGS2	543.893	1.85603	0.00410935	0.0320956	hsa-miR-183-5p	0.318681	0.288583	430.799	2.10101	0.000470947	0.00516222	-0.268006	0.203419	0.22783	9	chr1:192777633-192778198
ENSG00000116741	RGS2	543.893	1.85603	0.00410935	0.0320956	hsa-miR-96-5p	0.186813	0.541124	66.6857	2.57776	0.000342392	0.00427437	-0.268006	0.203419	0.22783	9	chr1:192777633-192778198
ENSG00000116741	RGS2	543.893	1.85603	0.00410935	0.0320956	hsa-miR-21-3p	0.43956	0.13286	12146.7	3.06615	3.3917e-06	0.000122155	-0.268006	0.203419	0.22783	9	chr1:192777633-192778198
ENSG00000116741	RGS2	543.893	1.85603	0.00410935	0.0320956	hsa-miR-421	0.285714	0.344	75.1286	1.88086	0.00606249	0.0318451	-0.268006	0.203419	0.22783	9	chr1:192777633-192778198
ENSG00000116748	AMPD1	198.751	-4.92894	1.10213e-08	2.35025e-06	hsa-miR-10a-5p	-0.296703	0.324922	2339.44	1.48578	0.0090969	0.0428954
ENSG00000116754	SRSF11	1091.98	-1.54417	0.00322872	0.0271656	hsa-miR-21-5p	-0.472527	0.102981	75885.3	1.85546	6.49004e-07	3.13317e-05	-0.311146	0.112399	0.142496	9	chr1:70671184-70671442
ENSG00000116754	SRSF11	1091.98	-1.54417	0.00322872	0.0271656	hsa-miR-944	-0.631868	0.020516	47.7295	4.29921	1.69555e-07	1.05606e-05	-0.311146	0.112399	0.142496	9	chr1:70671184-70671442
ENSG00000116852	KIF21B	290.343	-2.80716	2.28986e-05	0.000781767	hsa-miR-26b-5p	0.318681	0.288583	1610.82	-0.994327	0.00027876	0.00369887	0.0891756	0.0805954	0.1122	7	chr1:200992283-200992839
ENSG00000116852	KIF21B	290.343	-2.80716	2.28986e-05	0.000781767	hsa-miR-1910-5p	-0.49172	0.0878802	5.37462	3.10256	0.00291445	0.0185235	0.0891756	0.0805954	0.1122	7	chr1:200992283-200992839
ENSG00000116857	TMEM9	1133.64	1.8559	0.00498752	0.0365429	hsa-miR-31-5p	0.543956	0.0546465	529.902	4.07044	1.71773e-07	1.05606e-05	-0.230919	0.000155354	0.00139619	2	chr1:201139875-201140504
ENSG00000116981	NT5C1A	17.9052	-5.69696	2.68103e-07	2.70433e-05	hsa-miR-24-3p	-0.642132	0.0179634	362.609	1.29796	0.00557843	0.0302087	-0.0167641	0.00673406	0.0221009	6	chr1:40136989-40138087
ENSG00000116983	HPCAL4	19.5781	-2.98622	0.000170894	0.0033936								-0.141878	0.0510204	0.0834631	15	chr1:40156931-40158514
ENSG00000117013	KCNQ4	38.2416	-3.13763	8.96424e-05	0.00214767								0.380531	0.00030358	0.00223242	9	chr1:41249091-41250161
ENSG00000117090	SLAMF1	138.15	-2.15008	0.00183796	0.0183723	hsa-miR-26b-5p	0.241758	0.426176	1610.82	-0.994327	0.00027876	0.00369887
ENSG00000117091	CD48	533.003	-2.30098	0.0015606	0.0164423
ENSG00000117115	PADI2	619.688	-3.54227	8.80574e-06	0.000386951								-0.142078	0.0297212	0.0599589	7	chr1:17445652-17446088
ENSG00000117122	MFAP2	1072.71	3.65653	2.42611e-06	0.000150072								0.116246	0.0300211	0.0603228	2	chr1:17306552-17307363
ENSG00000117215	PLA2G2D	309.976	-3.35098	7.66523e-05	0.00189792	hsa-miR-183-5p	-0.554945	0.0490045	430.799	2.10101	0.000470947	0.00516222
ENSG00000117322	CR2	746.603	-6.09152	8.42679e-10	3.05308e-07								-0.908018	0.0358801	0.0674572	9	chr1:207627532-207628280
ENSG00000117362	APH1A	2736.51	1.28735	0.000176134	0.00346279	hsa-miR-145-5p	-0.565934	0.0437926	610.066	-1.96236	0.00187397	0.0135415	-0.174217	0.145842	0.173465	10	chr1:150241048-150241654
ENSG00000117394	SLC2A1	6548.01	2.81018	7.87104e-06	0.000361208	hsa-miR-150-5p	-0.269231	0.373733	2544.62	-2.06442	0.00699689	0.0355167	-0.287592	0.0905884	0.12178	9	chr1:43423468-43424768
ENSG00000117399	CDC20	1036.66	1.73228	0.00321177	0.0270872	hsa-miR-941	0.252747	0.404774	430.377	1.44493	0.00741078	0.0370376	0.124447	0.0349221	0.0663628	9	chr1:43824135-43825059
ENSG00000117407	ARTN	236.557	5.57353	4.39801e-13	6.50649e-10								0.584412	0.000232948	0.00184235	6	chr1:44399069-44399535
ENSG00000117425	PTCH2	28.0841	-3.16426	1.1839e-06	8.47488e-05								0.481726	0.00190744	0.00868146	7	chr1:45308544-45309159
ENSG00000117595	IRF6	3995.06	2.55836	2.6271e-08	4.66389e-06								0.514936	5.76239e-05	0.000683606	8	chr1:209979317-209979666
ENSG00000117632	STMN1	3043.76	1.55152	0.0054558	0.038873	hsa-miR-101-3p	-0.642857	0.0177925	994.21	-1.46433	1.43582e-05	0.000378639	-0.246989	0.0353929	0.066916	22	chr1:26231951-26233624
ENSG00000117632	STMN1	3043.76	1.55152	0.0054558	0.038873	hsa-miR-210-3p	0.862637	0.000147448	478.975	2.32681	0.000118963	0.0019519	-0.246989	0.0353929	0.066916	22	chr1:26231951-26233624
ENSG00000117632	STMN1	3043.76	1.55152	0.0054558	0.038873	hsa-miR-30a-3p	-0.598901	0.0305541	101.903	-2.7719	5.60463e-06	0.000174204	-0.246989	0.0353929	0.066916	22	chr1:26231951-26233624
ENSG00000117632	STMN1	3043.76	1.55152	0.0054558	0.038873	hsa-miR-31-5p	0.456044	0.117283	529.902	4.07044	1.71773e-07	1.05606e-05	-0.246989	0.0353929	0.066916	22	chr1:26231951-26233624
ENSG00000117640	MTFR1L	522.283	-1.45709	0.00470034	0.0352917	hsa-miR-195-5p	0.686813	0.0095095	257.011	-1.34233	0.00798536	0.0392181
ENSG00000117640	MTFR1L	522.283	-1.45709	0.00470034	0.0352917	hsa-miR-424-5p	-0.362637	0.223316	95.3081	2.40504	0.000358404	0.00437215
ENSG00000117640	MTFR1L	522.283	-1.45709	0.00470034	0.0352917	hsa-miR-497-5p	0.598901	0.0305541	190.899	-1.45529	0.000169996	0.00252105
ENSG00000117643	MAN1C1	175.467	-2.32725	0.000260713	0.00457808	hsa-miR-93-5p	-0.456044	0.117283	1232.71	1.33509	0.0100084	0.0454183	0.000141279	0.040694	0.0727145	2	chr1:25942662-25943191
ENSG00000117643	MAN1C1	175.467	-2.32725	0.000260713	0.00457808	hsa-miR-93-5p	-0.456044	0.117283	1232.71	1.33509	0.0100084	0.0454183	-0.118809	0.000614031	0.00372796	6	chr1:25944100-25944772
ENSG00000117643	MAN1C1	175.467	-2.32725	0.000260713	0.00457808	hsa-miR-130b-3p	-0.692308	0.00873032	101.516	1.8864	0.000477159	0.00517529	0.000141279	0.040694	0.0727145	2	chr1:25942662-25943191
ENSG00000117643	MAN1C1	175.467	-2.32725	0.000260713	0.00457808	hsa-miR-130b-3p	-0.692308	0.00873032	101.516	1.8864	0.000477159	0.00517529	-0.118809	0.000614031	0.00372796	6	chr1:25944100-25944772
ENSG00000117862	TXNDC12	845.242	1.20719	0.0016058	0.0167846								-0.383785	0.07737	0.109011	7	chr1:52521781-52522296
ENSG00000117899	MESDC2	725.561	0.825309	0.00456626	0.0346278	hsa-miR-26b-5p	-0.357143	0.23093	1610.82	-0.994327	0.00027876	0.00369887	-0.114807	0.145024	0.172742	8	chr15:81281879-81282417
ENSG00000117899	MESDC2	725.561	0.825309	0.00456626	0.0346278	hsa-miR-24-3p	0.593407	0.0325244	362.609	1.29796	0.00557843	0.0302087	-0.114807	0.145024	0.172742	8	chr15:81281879-81282417
ENSG00000117984	CTSD	13269.2	1.29315	0.00615613	0.0424426	hsa-miR-26b-5p	-0.269231	0.373733	1610.82	-0.994327	0.00027876	0.00369887	-0.40445	0.0144837	0.0379522	8	chr11:1784806-1785553
ENSG00000118058	KMT2A	785.525	-1.79754	0.000600598	0.00840885	hsa-miR-142-3p	0.582418	0.0367413	573.813	-1.79018	0.00161955	0.0122492	-0.340601	0.0227701	0.0510285	10	chr11:118305423-118307705
ENSG00000118058	KMT2A	785.525	-1.79754	0.000600598	0.00840885	hsa-miR-30a-3p	0.763736	0.00237661	101.903	-2.7719	5.60463e-06	0.000174204	-0.340601	0.0227701	0.0510285	10	chr11:118305423-118307705
ENSG00000118058	KMT2A	785.525	-1.79754	0.000600598	0.00840885	hsa-miR-450b-5p	-0.681319	0.0103404	24.5585	2.53322	0.00205904	0.0143753	-0.340601	0.0227701	0.0510285	10	chr11:118305423-118307705
ENSG00000118058	KMT2A	785.525	-1.79754	0.000600598	0.00840885	hsa-miR-1180-3p	-0.538462	0.0576344	32.6511	2.395	0.00203661	0.0143067	-0.340601	0.0227701	0.0510285	10	chr11:118305423-118307705
ENSG00000118160	SLC8A2	13.4414	3.61319	0.00123795	0.0139539
ENSG00000118194	TNNT2	157.098	2.48349	0.00646723	0.0438125
ENSG00000118257	NRP2	762.056	1.73786	0.00594905	0.0412878	hsa-miR-196a-5p	0.613481	0.0257505	52.6512	4.23545	5.03716e-05	0.000960447	-0.313281	0.0697083	0.101729	8	chr2:206546604-206547566
ENSG00000118257	NRP2	762.056	1.73786	0.00594905	0.0412878	hsa-miR-486-5p	0.153846	0.615799	9502.49	-3.14945	5.15673e-06	0.000167858	-0.313281	0.0697083	0.101729	8	chr2:206546604-206547566
ENSG00000118308	LRMP	353.68	-3.06395	0.000364721	0.00584736
ENSG00000118407	FILIP1	136.763	-3.01947	0.000308812	0.00516943
ENSG00000118432	CNR1	56.5959	-2.42886	0.0039415	0.0312547								-0.0547604	0.0259775	0.0552561	15	chr6:88875398-88877449
ENSG00000118515	SGK1	3121.9	1.61557	0.00389609	0.0310306	hsa-miR-21-3p	0.450549	0.122332	12146.7	3.06615	3.3917e-06	0.000122155	0.269824	0.0128736	0.034979	3	chr6:134638798-134639021
ENSG00000118515	SGK1	3121.9	1.61557	0.00389609	0.0310306	hsa-miR-29c-3p	-0.445055	0.127524	314.028	-1.54532	8.90778e-07	4.04235e-05	0.269824	0.0128736	0.034979	3	chr6:134638798-134639021
ENSG00000118680	MYL12B	5173.12	1.668	0.000310997	0.00519255								-0.000719691	0.309727	0.330687	13	chr18:3261709-3262671
ENSG00000118705	RPN2	5861.37	1.73982	0.00249619	0.0226559	hsa-miR-615-3p	0.254339	0.401721	6.92795	2.95289	0.00950906	0.0441228
ENSG00000118729	CASQ2	495.621	-3.48858	0.000784454	0.0101801
ENSG00000118785	SPP1	2019.42	4.6358	7.23744e-11	4.75875e-08	hsa-miR-299-5p	-0.37566	0.205891	2.86544	-4.1993	3.02456e-05	0.000672815
ENSG00000118804	FAM47E-STBD1	183.006	-3.13571	0.000143661	0.00300807								0.516649	0.000410152	0.00279037	9	chr4:77172588-77173060
ENSG00000118816	CCNI	2330.2	-0.952891	0.00141036	0.0152951	hsa-miR-26b-5p	0.423077	0.149749	1610.82	-0.994327	0.00027876	0.00369887	-0.0818107	0.0522705	0.0846733	9	chr4:77996422-77997571
ENSG00000118816	CCNI	2330.2	-0.952891	0.00141036	0.0152951	hsa-miR-133a-3p	0.164835	0.590479	931.355	-4.06321	0.000667425	0.00640339	-0.0818107	0.0522705	0.0846733	9	chr4:77996422-77997571
ENSG00000118816	CCNI	2330.2	-0.952891	0.00141036	0.0152951	hsa-miR-455-5p	-0.346154	0.246625	389.576	2.54479	0.000119575	0.0019519	-0.0818107	0.0522705	0.0846733	9	chr4:77996422-77997571
ENSG00000118855	MFSD1	840.797	1.33353	0.00134972	0.0148057								1.40125	2.52481e-07	1.73821e-05	7	chr3:158449796-158450597
ENSG00000118922	KLF12	186.411	-1.86201	0.00515718	0.0373247	hsa-miR-101-3p	0.335165	0.262943	994.21	-1.46433	1.43582e-05	0.000378639	-0.873244	0.0142939	0.0376652	11	chr13:74708002-74709601
ENSG00000118922	KLF12	186.411	-1.86201	0.00515718	0.0373247	hsa-miR-141-3p	-0.714286	0.00608831	262.702	3.29864	3.84188e-10	7.92475e-08	-0.873244	0.0142939	0.0376652	11	chr13:74708002-74709601
ENSG00000118922	KLF12	186.411	-1.86201	0.00515718	0.0373247	hsa-miR-200a-3p	-0.598901	0.0305541	300.974	2.78816	2.63476e-07	1.49457e-05	-0.873244	0.0142939	0.0376652	11	chr13:74708002-74709601
ENSG00000119147	C2orf40	15.6817	-5.3515	5.29163e-09	1.34203e-06
ENSG00000119328	FAM206A	214.443	1.19988	0.00510949	0.0371195								-0.361759	0.170969	0.197029	13	chr9:111695775-111696956
ENSG00000119547	ONECUT2	7.41736	3.20077	0.00274669	0.0241892	hsa-miR-429	0.54697	0.0530554	700.412	2.59625	1.45181e-05	0.000378639	1.31556	0.0789205	0.110564	18	chr18:55103155-55108853
ENSG00000119608	PROX2	6.86468	-2.42966	0.00601303	0.0416502	hsa-miR-142-5p	0.412655	0.161117	13710.9	-1.69891	0.00360989	0.0215548
ENSG00000119632	IFI27L2	1135.63	2.20018	0.00693756	0.0460057
ENSG00000119707	RBM25	900.294	-1.34409	0.0063639	0.0434532								-0.393775	0.0391191	0.0710245	6	chr14:73524990-73525752
ENSG00000119715	ESRRB	7.82986	-2.72688	0.00639248	0.0435312
ENSG00000119725	ZNF410	695.376	1.10882	0.00218806	0.0206951	hsa-miR-26b-5p	-0.620879	0.0235382	1610.82	-0.994327	0.00027876	0.00369887	-0.902756	0.0497846	0.0822304	9	chr14:74353203-74353831
ENSG00000119725	ZNF410	695.376	1.10882	0.00218806	0.0206951	hsa-miR-450b-5p	0.697802	0.00800072	24.5585	2.53322	0.00205904	0.0143753	-0.902756	0.0497846	0.0822304	9	chr14:74353203-74353831
ENSG00000119729	RHOQ	534.739	-2.08475	0.000131268	0.0028213	hsa-miR-21-5p	-0.510989	0.0743289	75885.3	1.85546	6.49004e-07	3.13317e-05
ENSG00000119729	RHOQ	534.739	-2.08475	0.000131268	0.0028213	hsa-miR-26b-5p	0.225275	0.459305	1610.82	-0.994327	0.00027876	0.00369887
ENSG00000119729	RHOQ	534.739	-2.08475	0.000131268	0.0028213	hsa-miR-133a-3p	0.450549	0.122332	931.355	-4.06321	0.000667425	0.00640339
ENSG00000119772	DNMT3A	288.567	-1.10686	0.00693293	0.0459941	hsa-miR-29c-3p	0.538462	0.0576344	314.028	-1.54532	8.90778e-07	4.04235e-05	-0.206402	0.0685278	0.10066	11	chr2:25565092-25565604
ENSG00000119772	DNMT3A	288.567	-1.10686	0.00693293	0.0459941	hsa-miR-101-3p	0.56044	0.0463459	994.21	-1.46433	1.43582e-05	0.000378639	-0.206402	0.0685278	0.10066	11	chr2:25565092-25565604
ENSG00000119772	DNMT3A	288.567	-1.10686	0.00693293	0.0459941	hsa-miR-200b-3p	-0.417582	0.155675	252.179	2.64077	1.06224e-06	4.72593e-05	-0.206402	0.0685278	0.10066	11	chr2:25565092-25565604
ENSG00000119772	DNMT3A	288.567	-1.10686	0.00693293	0.0459941	hsa-miR-200c-3p	-0.483516	0.0941347	1678.15	3.18097	5.99503e-10	1.1056e-07	-0.206402	0.0685278	0.10066	11	chr2:25565092-25565604
ENSG00000119772	DNMT3A	288.567	-1.10686	0.00693293	0.0459941	hsa-miR-29c-5p	0.176798	0.563394	2.77201	-2.39964	0.0086098	0.0412144	-0.206402	0.0685278	0.10066	11	chr2:25565092-25565604
ENSG00000119888	EPCAM	340.999	3.42141	7.78507e-07	6.0353e-05
ENSG00000119906	FAM178A	288.832	-1.30788	0.00124451	0.0140018								-0.332028	0.0265915	0.0560581	5	chr10:102672368-102673159
ENSG00000119917	IFIT3	1407.69	2.66038	0.00080321	0.0103931
ENSG00000119929	CUTC	253.96	-1.74711	0.00227156	0.0211802
ENSG00000119938	PPP1R3C	654.166	-3.06596	0.00112579	0.01308								0.522066	0.00390643	0.0148529	7	chr10:93392668-93393147
ENSG00000119986	AVPI1	645.693	3.31487	5.62875e-06	0.000279908								-0.185718	0.054317	0.0868616	11	chr10:99446697-99447400
ENSG00000120049	KCNIP2	37.653	-3.25503	2.40583e-07	2.4977e-05								-0.142866	0.0765682	0.108214	5	chr10:103603167-103603642
ENSG00000120156	TEK	145.528	-2.16046	0.00607655	0.0419755
ENSG00000120215	MLANA	25.7187	-1.77399	0.00679486	0.0453732	hsa-miR-144-3p	0.39011	0.187574	395.389	-2.3536	0.0007699	0.00701567
ENSG00000120215	MLANA	25.7187	-1.77399	0.00679486	0.0453732	hsa-miR-499a-5p	0.247253	0.415405	22.451	-3.14264	0.00101184	0.00853481
ENSG00000120254	MTHFD1L	428.555	2.32518	0.000289825	0.00497127	hsa-miR-24-3p	0.626374	0.0219886	362.609	1.29796	0.00557843	0.0302087	-0.0859727	0.0031231	0.0125753	6	chr6:151186748-151188112
ENSG00000120254	MTHFD1L	428.555	2.32518	0.000289825	0.00497127	hsa-miR-615-3p	0.389986	0.187726	6.92795	2.95289	0.00950906	0.0441228	-0.0859727	0.0031231	0.0125753	6	chr6:151186748-151188112
ENSG00000120254	MTHFD1L	428.555	2.32518	0.000289825	0.00497127	hsa-miR-133a-5p	-0.205168	0.501318	19.4226	-3.45125	0.00609113	0.0318451	-0.0859727	0.0031231	0.0125753	6	chr6:151186748-151188112
ENSG00000120458	MSANTD2	78.3662	-1.74631	0.00128276	0.0142776	hsa-miR-141-5p	-0.78022	0.0016525	541.383	3.9625	2.75753e-14	3.12842e-11	-0.156453	0.14467	0.17242	7	chr11:124669378-124670519
ENSG00000120509	PDZD11	539.112	1.61023	0.000952325	0.0116597	hsa-miR-93-5p	0.263736	0.383937	1232.71	1.33509	0.0100084	0.0454183
ENSG00000120509	PDZD11	539.112	1.61023	0.000952325	0.0116597	hsa-miR-106b-5p	0.456044	0.117283	392.781	1.17291	0.00911221	0.0428954
ENSG00000120509	PDZD11	539.112	1.61023	0.000952325	0.0116597	hsa-miR-130b-3p	0.379121	0.201406	101.516	1.8864	0.000477159	0.00517529
ENSG00000120509	PDZD11	539.112	1.61023	0.000952325	0.0116597	hsa-miR-301b-3p	0.467033	0.107609	122.595	2.80839	3.26515e-05	0.000705584
ENSG00000120509	PDZD11	539.112	1.61023	0.000952325	0.0116597	hsa-miR-301a-3p	0.598901	0.0305541	730.167	1.5854	0.00105056	0.00873158
ENSG00000120533	ENY2	778.403	1.52561	0.00467443	0.0351632								-1.16208	0.00695141	0.0225864	11	chr8:110345917-110346904
ENSG00000120539	MASTL	239.793	1.5645	0.00383714	0.0306594	hsa-miR-183-5p	0.357143	0.23093	430.799	2.10101	0.000470947	0.00516222	-0.356857	0.0495607	0.0819838	8	chr10:27443031-27443405
ENSG00000120539	MASTL	239.793	1.5645	0.00383714	0.0306594	hsa-miR-183-5p	0.357143	0.23093	430.799	2.10101	0.000470947	0.00516222	-0.746484	0.0312131	0.0617988	4	chr10:27444134-27444494
ENSG00000120539	MASTL	239.793	1.5645	0.00383714	0.0306594	hsa-miR-93-5p	0.335165	0.262943	1232.71	1.33509	0.0100084	0.0454183	-0.356857	0.0495607	0.0819838	8	chr10:27443031-27443405
ENSG00000120539	MASTL	239.793	1.5645	0.00383714	0.0306594	hsa-miR-93-5p	0.335165	0.262943	1232.71	1.33509	0.0100084	0.0454183	-0.746484	0.0312131	0.0617988	4	chr10:27444134-27444494
ENSG00000120539	MASTL	239.793	1.5645	0.00383714	0.0306594	hsa-miR-106b-5p	0.274725	0.363675	392.781	1.17291	0.00911221	0.0428954	-0.356857	0.0495607	0.0819838	8	chr10:27443031-27443405
ENSG00000120539	MASTL	239.793	1.5645	0.00383714	0.0306594	hsa-miR-106b-5p	0.274725	0.363675	392.781	1.17291	0.00911221	0.0428954	-0.746484	0.0312131	0.0617988	4	chr10:27444134-27444494
ENSG00000120539	MASTL	239.793	1.5645	0.00383714	0.0306594	hsa-miR-150-5p	-0.0384615	0.900724	2544.62	-2.06442	0.00699689	0.0355167	-0.356857	0.0495607	0.0819838	8	chr10:27443031-27443405
ENSG00000120539	MASTL	239.793	1.5645	0.00383714	0.0306594	hsa-miR-150-5p	-0.0384615	0.900724	2544.62	-2.06442	0.00699689	0.0355167	-0.746484	0.0312131	0.0617988	4	chr10:27444134-27444494
ENSG00000120539	MASTL	239.793	1.5645	0.00383714	0.0306594	hsa-miR-301a-3p	0.318681	0.288583	730.167	1.5854	0.00105056	0.00873158	-0.356857	0.0495607	0.0819838	8	chr10:27443031-27443405
ENSG00000120539	MASTL	239.793	1.5645	0.00383714	0.0306594	hsa-miR-301a-3p	0.318681	0.288583	730.167	1.5854	0.00105056	0.00873158	-0.746484	0.0312131	0.0617988	4	chr10:27444134-27444494
ENSG00000120539	MASTL	239.793	1.5645	0.00383714	0.0306594	hsa-miR-130b-3p	0.489011	0.0899131	101.516	1.8864	0.000477159	0.00517529	-0.356857	0.0495607	0.0819838	8	chr10:27443031-27443405
ENSG00000120539	MASTL	239.793	1.5645	0.00383714	0.0306594	hsa-miR-130b-3p	0.489011	0.0899131	101.516	1.8864	0.000477159	0.00517529	-0.746484	0.0312131	0.0617988	4	chr10:27444134-27444494
ENSG00000120539	MASTL	239.793	1.5645	0.00383714	0.0306594	hsa-miR-301b-3p	0.521978	0.0672917	122.595	2.80839	3.26515e-05	0.000705584	-0.356857	0.0495607	0.0819838	8	chr10:27443031-27443405
ENSG00000120539	MASTL	239.793	1.5645	0.00383714	0.0306594	hsa-miR-301b-3p	0.521978	0.0672917	122.595	2.80839	3.26515e-05	0.000705584	-0.746484	0.0312131	0.0617988	4	chr10:27444134-27444494
ENSG00000120693	SMAD9	59.7178	-2.08482	0.00521142	0.0376244	hsa-miR-106b-5p	-0.39011	0.187574	392.781	1.17291	0.00911221	0.0428954	-0.969212	0.0709405	0.102968	3	chr13:37493897-37494752
ENSG00000120693	SMAD9	59.7178	-2.08482	0.00521142	0.0376244	hsa-miR-203a-3p	-0.346154	0.246625	4703.93	1.68735	0.00323059	0.0200293	-0.969212	0.0709405	0.102968	3	chr13:37493897-37494752
ENSG00000120708	TGFBI	8214.96	2.77032	0.000432141	0.00663077	hsa-miR-21-5p	0.730769	0.00454773	75885.3	1.85546	6.49004e-07	3.13317e-05	0.370176	1.70669e-05	0.000292814	10	chr5:135364508-135365036
ENSG00000120708	TGFBI	8214.96	2.77032	0.000432141	0.00663077	hsa-miR-26b-5p	-0.664835	0.0131656	1610.82	-0.994327	0.00027876	0.00369887	0.370176	1.70669e-05	0.000292814	10	chr5:135364508-135365036
ENSG00000120708	TGFBI	8214.96	2.77032	0.000432141	0.00663077	hsa-miR-145-5p	-0.0604396	0.844502	610.066	-1.96236	0.00187397	0.0135415	0.370176	1.70669e-05	0.000292814	10	chr5:135364508-135365036
ENSG00000120729	MYOT	1119.02	-4.80886	2.8818e-05	0.000925148
ENSG00000120885	CLU	6661.8	-2.63442	0.000184601	0.00356608	hsa-miR-21-5p	-0.532967	0.0607365	75885.3	1.85546	6.49004e-07	3.13317e-05	-0.202993	0.0282436	0.0581986	12	chr8:27471955-27472523
ENSG00000120885	CLU	6661.8	-2.63442	0.000184601	0.00356608	hsa-miR-195-5p	0.423077	0.149749	257.011	-1.34233	0.00798536	0.0392181	-0.202993	0.0282436	0.0581986	12	chr8:27471955-27472523
ENSG00000120885	CLU	6661.8	-2.63442	0.000184601	0.00356608	hsa-miR-25-5p	-0.519345	0.0689334	12.8036	3.75201	0.000334379	0.00424726	-0.202993	0.0282436	0.0581986	12	chr8:27471955-27472523
ENSG00000120885	CLU	6661.8	-2.63442	0.000184601	0.00356608	hsa-miR-424-5p	-0.598901	0.0305541	95.3081	2.40504	0.000358404	0.00437215	-0.202993	0.0282436	0.0581986	12	chr8:27471955-27472523
ENSG00000120885	CLU	6661.8	-2.63442	0.000184601	0.00356608	hsa-miR-497-5p	0.604396	0.0286727	190.899	-1.45529	0.000169996	0.00252105	-0.202993	0.0282436	0.0581986	12	chr8:27471955-27472523
ENSG00000120907	ADRA1A	21.7442	-2.29617	5.37481e-05	0.00148628								2.67045	0.00772541	0.0243058	18	chr8:26721643-26724566
ENSG00000120949	TNFRSF8	41.2506	-1.64327	0.001036	0.0123437								0.16628	0.137587	0.165696	6	chr1:12123489-12124148
ENSG00000121064	SCPEP1	2057.48	1.4841	0.00223817	0.0209679								-0.638341	0.0378206	0.0695515	6	chr17:55055297-55055555
ENSG00000121406	ZNF549	151.644	-1.59761	0.000782252	0.010159	hsa-miR-26b-5p	0.423077	0.149749	1610.82	-0.994327	0.00027876	0.00369887	1.40781	0.00856319	0.0261755	7	chr19:58038573-58039208
ENSG00000121406	ZNF549	151.644	-1.59761	0.000782252	0.010159	hsa-miR-1285-3p	-0.763736	0.00237661	19.5278	1.94637	0.00644645	0.0332432	1.40781	0.00856319	0.0261755	7	chr19:58038573-58039208
ENSG00000121413	ZSCAN18	213.646	-2.02615	0.00237782	0.021827								1.94563	9.40974e-06	0.000201767	8	chr19:58629310-58630241
ENSG00000121542	SEC22A	279.319	1.07039	0.00470146	0.0352917	hsa-miR-26b-5p	-0.675824	0.0112252	1610.82	-0.994327	0.00027876	0.00369887	-0.0516293	0.328338	0.348735	5	chr3:122920704-122921114
ENSG00000121542	SEC22A	279.319	1.07039	0.00470146	0.0352917	hsa-miR-23a-5p	0.214286	0.482054	13.9993	2.02309	0.00637488	0.032949	-0.0516293	0.328338	0.348735	5	chr3:122920704-122921114
ENSG00000121570	DPPA4	6.38459	-2.32611	0.00418659	0.0324987	hsa-miR-26b-5p	0.538462	0.0576344	1610.82	-0.994327	0.00027876	0.00369887
ENSG00000121577	POPDC2	75.7085	-2.9222	8.3682e-06	0.000373268	hsa-miR-24-3p	-0.549451	0.0517706	362.609	1.29796	0.00557843	0.0302087
ENSG00000121577	POPDC2	75.7085	-2.9222	8.3682e-06	0.000373268	hsa-miR-1285-3p	-0.225275	0.459305	19.5278	1.94637	0.00644645	0.0332432
ENSG00000121578	B4GALT4	1145.1	2.7381	0.000859438	0.0109061								-0.0179954	0.191713	0.216683	8	chr3:118959340-118959934
ENSG00000121742	GJB6	1209.61	2.60124	0.00573593	0.0402649								0.368094	0.000265708	0.00202506	8	chr13:20806017-20806867
ENSG00000121769	FABP3	361.234	-3.64964	0.000123656	0.00269618
ENSG00000121858	TNFSF10	3202.54	2.59404	2.54175e-05	0.000844836	hsa-miR-26b-5p	-0.521978	0.0672917	1610.82	-0.994327	0.00027876	0.00369887
ENSG00000121895	TMEM156	72.1074	-2.86702	2.83146e-05	0.000913944	hsa-miR-26b-5p	0.67033	0.0121662	1610.82	-0.994327	0.00027876	0.00369887
ENSG00000121900	TMEM54	1526.99	2.87236	7.60661e-05	0.00189084								-2.16656	0.00954159	0.0282545	1	chr1:33366793-33367002
ENSG00000121933	ADORA3	131.417	2.53634	0.000240491	0.00433445
ENSG00000122121	XPNPEP2	30.3719	-2.27309	0.00594639	0.0412878
ENSG00000122122	SASH3	792.042	-2.52422	0.000437067	0.00667175
ENSG00000122224	LY9	131.507	-2.72089	0.000393907	0.00620499
ENSG00000122367	LDB3	2265.84	-6.08105	5.437e-10	2.19371e-07
ENSG00000122378	FAM213A	1344.62	1.75976	0.000305561	0.00515471	hsa-miR-150-5p	-0.521978	0.0672917	2544.62	-2.06442	0.00699689	0.0355167	-0.453738	0.0539983	0.0865402	6	chr10:82168065-82168917
ENSG00000122378	FAM213A	1344.62	1.75976	0.000305561	0.00515471	hsa-miR-93-5p	0.208791	0.493622	1232.71	1.33509	0.0100084	0.0454183	-0.453738	0.0539983	0.0865402	6	chr10:82168065-82168917
ENSG00000122378	FAM213A	1344.62	1.75976	0.000305561	0.00515471	hsa-miR-106b-5p	0.148352	0.628609	392.781	1.17291	0.00911221	0.0428954	-0.453738	0.0539983	0.0865402	6	chr10:82168065-82168917
ENSG00000122435	TRMT13	133.918	-1.9892	0.000391377	0.00618159								-0.570611	0.0841872	0.115657	9	chr1:100598131-100598754
ENSG00000122477	LRRC39	102.463	-4.68428	1.23544e-07	1.46219e-05
ENSG00000122548	KIAA0087	14.8778	-1.63303	0.00734005	0.047837
ENSG00000122550	KLHL7	242.913	1.27445	0.000861279	0.0109216	hsa-miR-196a-5p	0.327373	0.27489	52.6512	4.23545	5.03716e-05	0.000960447	-0.0980147	0.230086	0.253788	15	chr7:23145212-23146037
ENSG00000122550	KLHL7	242.913	1.27445	0.000861279	0.0109216	hsa-miR-150-5p	-0.741758	0.00370131	2544.62	-2.06442	0.00699689	0.0355167	-0.0980147	0.230086	0.253788	15	chr7:23145212-23146037
ENSG00000122550	KLHL7	242.913	1.27445	0.000861279	0.0109216	hsa-miR-1307-3p	0.620879	0.0235382	46.1219	1.75766	0.00209247	0.0145261	-0.0980147	0.230086	0.253788	15	chr7:23145212-23146037
ENSG00000122550	KLHL7	242.913	1.27445	0.000861279	0.0109216	hsa-miR-7705	0.596974	0.0312348	12.1261	3.25814	0.000169551	0.00252105	-0.0980147	0.230086	0.253788	15	chr7:23145212-23146037
ENSG00000122592	HOXA7	53.7639	2.69171	0.00187389	0.018585	hsa-miR-196a-5p	0.764788	0.00232414	52.6512	4.23545	5.03716e-05	0.000960447	2.06006	0.0359712	0.0675772	3	chr7:27198183-27198514
ENSG00000122592	HOXA7	53.7639	2.69171	0.00187389	0.018585	hsa-miR-31-5p	0.17033	0.577975	529.902	4.07044	1.71773e-07	1.05606e-05	2.06006	0.0359712	0.0675772	3	chr7:27198183-27198514
ENSG00000122592	HOXA7	53.7639	2.69171	0.00187389	0.018585	hsa-miR-142-3p	-0.153846	0.615799	573.813	-1.79018	0.00161955	0.0122492	2.06006	0.0359712	0.0675772	3	chr7:27198183-27198514
ENSG00000122641	INHBA	624.484	3.45999	0.000159614	0.00324098
ENSG00000122644	ARL4A	384.223	1.56774	0.00210545	0.0201319	hsa-miR-26b-5p	-0.478022	0.0984901	1610.82	-0.994327	0.00027876	0.00369887	0.474658	7.74264e-05	0.000846248	14	chr7:12726157-12727248
ENSG00000122679	RAMP3	358.922	-1.51666	0.00638914	0.0435277								-0.350082	0.0143522	0.0377743	3	chr7:45197182-45197807
ENSG00000122707	RECK	98.858	-1.92948	0.00754765	0.0486894	hsa-miR-21-5p	-0.521978	0.0672917	75885.3	1.85546	6.49004e-07	3.13317e-05	-0.237418	0.0510452	0.0834761	4	chr9:36036799-36037564
ENSG00000122707	RECK	98.858	-1.92948	0.00754765	0.0486894	hsa-miR-182-5p	-0.489011	0.0899131	7947.85	2.16663	0.000140289	0.00219528	-0.237418	0.0510452	0.0834761	4	chr9:36036799-36037564
ENSG00000122707	RECK	98.858	-1.92948	0.00754765	0.0486894	hsa-miR-195-5p	0.571429	0.0413423	257.011	-1.34233	0.00798536	0.0392181	-0.237418	0.0510452	0.0834761	4	chr9:36036799-36037564
ENSG00000122707	RECK	98.858	-1.92948	0.00754765	0.0486894	hsa-miR-96-5p	-0.516484	0.070749	66.6857	2.57776	0.000342392	0.00427437	-0.237418	0.0510452	0.0834761	4	chr9:36036799-36037564
ENSG00000122707	RECK	98.858	-1.92948	0.00754765	0.0486894	hsa-miR-183-5p	-0.510989	0.0743289	430.799	2.10101	0.000470947	0.00516222	-0.237418	0.0510452	0.0834761	4	chr9:36036799-36037564
ENSG00000122707	RECK	98.858	-1.92948	0.00754765	0.0486894	hsa-miR-424-5p	-0.571429	0.0413423	95.3081	2.40504	0.000358404	0.00437215	-0.237418	0.0510452	0.0834761	4	chr9:36036799-36037564
ENSG00000122707	RECK	98.858	-1.92948	0.00754765	0.0486894	hsa-miR-497-5p	0.532967	0.0607365	190.899	-1.45529	0.000169996	0.00252105	-0.237418	0.0510452	0.0834761	4	chr9:36036799-36037564
ENSG00000122707	RECK	98.858	-1.92948	0.00754765	0.0486894	hsa-miR-299-5p	0.338094	0.258533	2.86544	-4.1993	3.02456e-05	0.000672815	-0.237418	0.0510452	0.0834761	4	chr9:36036799-36037564
ENSG00000122707	RECK	98.858	-1.92948	0.00754765	0.0486894	hsa-miR-135b-5p	-0.510989	0.0743289	60.4732	2.54504	6.02805e-05	0.00112112	-0.237418	0.0510452	0.0834761	4	chr9:36036799-36037564
ENSG00000122861	PLAU	2120.53	2.69695	3.0588e-05	0.000964526
ENSG00000122863	CHST3	656.189	1.8843	0.00287365	0.0250078								-0.106917	0.146597	0.174171	4	chr10:73723712-73724770
ENSG00000122952	ZWINT	514.417	1.40297	0.00351363	0.0288117	hsa-miR-26b-5p	-0.456044	0.117283	1610.82	-0.994327	0.00027876	0.00369887	-0.585607	0.0221652	0.0500914	6	chr10:58121060-58121275
ENSG00000122952	ZWINT	514.417	1.40297	0.00351363	0.0288117	hsa-miR-224-5p	0.365888	0.218885	93.0435	5.27251	3.54389e-08	2.66423e-06	-0.585607	0.0221652	0.0500914	6	chr10:58121060-58121275
ENSG00000122952	ZWINT	514.417	1.40297	0.00351363	0.0288117	hsa-miR-203a-3p	-0.0879121	0.775195	4703.93	1.68735	0.00323059	0.0200293	-0.585607	0.0221652	0.0500914	6	chr10:58121060-58121275
ENSG00000122952	ZWINT	514.417	1.40297	0.00351363	0.0288117	hsa-miR-24-2-5p	0.456672	0.116715	6.63389	2.57778	0.00939854	0.0436993	-0.585607	0.0221652	0.0500914	6	chr10:58121060-58121275
ENSG00000122952	ZWINT	514.417	1.40297	0.00351363	0.0288117	hsa-miR-219a-1-3p	0.751393	0.00306447	4.48045	2.70966	0.0096897	0.0446868	-0.585607	0.0221652	0.0500914	6	chr10:58121060-58121275
ENSG00000122952	ZWINT	514.417	1.40297	0.00351363	0.0288117	hsa-miR-338-3p	-0.659341	0.0142256	37.4041	-2.05231	2.50407e-05	0.000585746	-0.585607	0.0221652	0.0500914	6	chr10:58121060-58121275
ENSG00000122966	CIT	402.119	1.30308	0.00457957	0.0346847	hsa-miR-106b-5p	0.549451	0.0517706	392.781	1.17291	0.00911221	0.0428954	-0.160421	0.0630427	0.0953255	7	chr12:120314848-120315169
ENSG00000122966	CIT	402.119	1.30308	0.00457957	0.0346847	hsa-miR-203a-3p	0.0824176	0.788951	4703.93	1.68735	0.00323059	0.0200293	-0.160421	0.0630427	0.0953255	7	chr12:120314848-120315169
ENSG00000122966	CIT	402.119	1.30308	0.00457957	0.0346847	hsa-miR-93-5p	0.626374	0.0219886	1232.71	1.33509	0.0100084	0.0454183	-0.160421	0.0630427	0.0953255	7	chr12:120314848-120315169
ENSG00000122966	CIT	402.119	1.30308	0.00457957	0.0346847	hsa-miR-486-5p	-0.351648	0.2387	9502.49	-3.14945	5.15673e-06	0.000167858	-0.160421	0.0630427	0.0953255	7	chr12:120314848-120315169
ENSG00000122986	HVCN1	239.926	-2.87896	0.000279947	0.00483454
ENSG00000123095	BHLHE41	159.869	-2.94405	1.89743e-05	0.000680764								-0.634113	0.0242177	0.0529712	9	chr12:26278541-26279707
ENSG00000123096	SSPN	100.209	-2.45746	0.00748259	0.0484281								-0.0081152	0.149794	0.177067	4	chr12:26275050-26275878
ENSG00000123131	PRDX4	1442.51	1.83431	0.0053848	0.0385003	hsa-miR-615-3p	0.254339	0.401721	6.92795	2.95289	0.00950906	0.0441228
ENSG00000123159	GIPC1	3051.03	1.94164	4.49588e-05	0.00131709	hsa-miR-187-3p	0.602476	0.0293199	20.6019	3.56401	0.000668843	0.00640339	-0.117777	0.0721272	0.104068	7	chr19:14606710-14607385
ENSG00000123243	ITIH5	532.659	-2.45865	0.000277692	0.00480025	hsa-miR-1307-3p	-0.32967	0.271335	46.1219	1.75766	0.00209247	0.0145261
ENSG00000123329	ARHGAP9	483.812	-2.36733	0.000771366	0.0100618
ENSG00000123342	MMP19	343.284	-1.28884	0.00642242	0.0436847
ENSG00000123353	ORMDL2	899.262	2.07461	0.00267749	0.0238143								-0.161988	0.135728	0.163968	4	chr12:56211326-56211553
ENSG00000123360	PDE1B	49.3249	-2.43421	1.31515e-07	1.51957e-05
ENSG00000123364	HOXC13	80.1883	5.67258	7.66095e-08	1.06254e-05	hsa-miR-31-5p	0.767968	0.00217088	529.902	4.07044	1.71773e-07	1.05606e-05	0.135606	0.00979445	0.0288169	4	chr12:54332806-54333731
ENSG00000123364	HOXC13	80.1883	5.67258	7.66095e-08	1.06254e-05	hsa-miR-615-3p	0.579695	0.0378446	6.92795	2.95289	0.00950906	0.0441228	0.135606	0.00979445	0.0288169	4	chr12:54332806-54333731
ENSG00000123388	HOXC11	28.8	4.52618	1.82276e-05	0.000665833								-0.213535	0.0265008	0.0559601	13	chr12:54366816-54369103
ENSG00000123415	SMUG1	504.416	1.75134	0.00772961	0.0495571	hsa-miR-150-5p	-0.620879	0.0235382	2544.62	-2.06442	0.00699689	0.0355167
ENSG00000123415	SMUG1	504.416	1.75134	0.00772961	0.0495571	hsa-miR-142-5p	-0.423077	0.149749	13710.9	-1.69891	0.00360989	0.0215548
ENSG00000123416	TUBA1B	16216.5	1.53244	7.45589e-05	0.00185905	hsa-miR-182-5p	0.423077	0.149749	7947.85	2.16663	0.000140289	0.00219528	-0.354437	0.10922	0.139454	12	chr12:49524073-49525492
ENSG00000123416	TUBA1B	16216.5	1.53244	7.45589e-05	0.00185905	hsa-miR-196a-5p	0.594223	0.0322258	52.6512	4.23545	5.03716e-05	0.000960447	-0.354437	0.10922	0.139454	12	chr12:49524073-49525492
ENSG00000123416	TUBA1B	16216.5	1.53244	7.45589e-05	0.00185905	hsa-miR-140-3p	-0.692308	0.00873032	18.3347	-1.54434	0.00240311	0.0162407	-0.354437	0.10922	0.139454	12	chr12:49524073-49525492
ENSG00000123416	TUBA1B	16216.5	1.53244	7.45589e-05	0.00185905	hsa-miR-421	0.175824	0.56558	75.1286	1.88086	0.00606249	0.0318451	-0.354437	0.10922	0.139454	12	chr12:49524073-49525492
ENSG00000123416	TUBA1B	16216.5	1.53244	7.45589e-05	0.00185905	hsa-miR-615-3p	0.440854	0.131591	6.92795	2.95289	0.00950906	0.0441228	-0.354437	0.10922	0.139454	12	chr12:49524073-49525492
ENSG00000123453	SARDH	56.9341	-1.94433	0.00145449	0.0156685
ENSG00000123454	DBH	10.738	-3.37056	0.000121608	0.00266861
ENSG00000123500	COL10A1	273.446	3.66955	6.14682e-05	0.00162388	hsa-miR-29c-3p	-0.604396	0.0286727	314.028	-1.54532	8.90778e-07	4.04235e-05
ENSG00000123560	PLP1	24.6383	-3.38407	0.000221809	0.00406795
ENSG00000123570	RAB9B	20.6696	-2.62451	0.00257969	0.0231885	hsa-miR-224-5p	-0.390647	0.186914	93.0435	5.27251	3.54389e-08	2.66423e-06
ENSG00000123892	RAB38	493.428	1.68541	0.00607506	0.0419755								-0.0500539	0.17086	0.196922	1	chr11:87908244-87908614
ENSG00000123975	CKS2	402.353	1.63004	0.00488265	0.0361023	hsa-miR-26b-5p	-0.489011	0.0899131	1610.82	-0.994327	0.00027876	0.00369887	-0.833638	0.0175275	0.0431392	10	chr9:91925373-91926639
ENSG00000123975	CKS2	402.353	1.63004	0.00488265	0.0361023	hsa-miR-200b-5p	0.230769	0.448127	27.5488	2.84784	0.000409867	0.00474484	-0.833638	0.0175275	0.0431392	10	chr9:91925373-91926639
ENSG00000123975	CKS2	402.353	1.63004	0.00488265	0.0361023	hsa-miR-200a-5p	0.428571	0.143971	126.774	3.25822	6.3314e-07	3.12303e-05	-0.833638	0.0175275	0.0431392	10	chr9:91925373-91926639
ENSG00000123989	CHPF	1273.77	1.90749	0.000581706	0.00823527	hsa-miR-26b-5p	-0.730769	0.00454773	1610.82	-0.994327	0.00027876	0.00369887	-0.385013	0.0307936	0.0612773	13	chr2:220407699-220409048
ENSG00000124107	SLPI	6996.84	2.19379	0.00567429	0.0399428
ENSG00000124134	KCNS1	69.8393	2.68347	0.00296917	0.0255758								-1.04853	0.10328	0.133861	1	chr20:43729516-43729791
ENSG00000124145	SDC4	3198.65	1.78788	0.000246293	0.00438662	hsa-miR-31-5p	0.686813	0.0095095	529.902	4.07044	1.71773e-07	1.05606e-05	-0.169115	0.0434955	0.0757594	8	chr20:43976534-43977242
ENSG00000124203	ZNF831	97.9198	-3.10175	2.02296e-05	0.000709757	hsa-miR-182-5p	-0.489011	0.0899131	7947.85	2.16663	0.000140289	0.00219528	-0.01692	0.0048644	0.0174215	3	chr20:57766397-57767896
ENSG00000124212	PTGIS	185.896	-2.78534	0.000315301	0.00524114	hsa-miR-24-3p	-0.192308	0.529068	362.609	1.29796	0.00557843	0.0302087	0.273263	0.00120188	0.00614157	5	chr20:48184194-48184833
ENSG00000124212	PTGIS	185.896	-2.78534	0.000315301	0.00524114	hsa-miR-150-5p	0.115385	0.70739	2544.62	-2.06442	0.00699689	0.0355167	0.273263	0.00120188	0.00614157	5	chr20:48184194-48184833
ENSG00000124212	PTGIS	185.896	-2.78534	0.000315301	0.00524114	hsa-miR-93-5p	-0.0714286	0.816628	1232.71	1.33509	0.0100084	0.0454183	0.273263	0.00120188	0.00614157	5	chr20:48184194-48184833
ENSG00000124212	PTGIS	185.896	-2.78534	0.000315301	0.00524114	hsa-miR-106b-5p	-0.346154	0.246625	392.781	1.17291	0.00911221	0.0428954	0.273263	0.00120188	0.00614157	5	chr20:48184194-48184833
ENSG00000124212	PTGIS	185.896	-2.78534	0.000315301	0.00524114	hsa-miR-342-3p	0.00549451	0.985787	405.055	-1.19474	0.0058719	0.0313059	0.273263	0.00120188	0.00614157	5	chr20:48184194-48184833
ENSG00000124222	STX16	842.286	-1.22869	0.00232703	0.0215503	hsa-miR-24-3p	-0.56044	0.0463459	362.609	1.29796	0.00557843	0.0302087	-0.495939	0.0303233	0.0607326	8	chr20:57224696-57226322
ENSG00000124222	STX16	842.286	-1.22869	0.00232703	0.0215503	hsa-miR-93-5p	-0.747253	0.00332674	1232.71	1.33509	0.0100084	0.0454183	-0.495939	0.0303233	0.0607326	8	chr20:57224696-57226322
ENSG00000124222	STX16	842.286	-1.22869	0.00232703	0.0215503	hsa-miR-144-3p	0.208791	0.493622	395.389	-2.3536	0.0007699	0.00701567	-0.495939	0.0303233	0.0607326	8	chr20:57224696-57226322
ENSG00000124222	STX16	842.286	-1.22869	0.00232703	0.0215503	hsa-miR-101-3p	0.593407	0.0325244	994.21	-1.46433	1.43582e-05	0.000378639	-0.495939	0.0303233	0.0607326	8	chr20:57224696-57226322
ENSG00000124222	STX16	842.286	-1.22869	0.00232703	0.0215503	hsa-miR-200c-3p	-0.791209	0.00127502	1678.15	3.18097	5.99503e-10	1.1056e-07	-0.495939	0.0303233	0.0607326	8	chr20:57224696-57226322
ENSG00000124222	STX16	842.286	-1.22869	0.00232703	0.0215503	hsa-miR-200b-3p	-0.763736	0.00237661	252.179	2.64077	1.06224e-06	4.72593e-05	-0.495939	0.0303233	0.0607326	8	chr20:57224696-57226322
ENSG00000124222	STX16	842.286	-1.22869	0.00232703	0.0215503	hsa-miR-30c-5p	0.00549451	0.985787	321.923	-1.19963	0.00256537	0.0169336	-0.495939	0.0303233	0.0607326	8	chr20:57224696-57226322
ENSG00000124222	STX16	842.286	-1.22869	0.00232703	0.0215503	hsa-miR-301a-3p	-0.901099	2.61386e-05	730.167	1.5854	0.00105056	0.00873158	-0.495939	0.0303233	0.0607326	8	chr20:57224696-57226322
ENSG00000124222	STX16	842.286	-1.22869	0.00232703	0.0215503	hsa-miR-130b-3p	-0.82967	0.000450286	101.516	1.8864	0.000477159	0.00517529	-0.495939	0.0303233	0.0607326	8	chr20:57224696-57226322
ENSG00000124222	STX16	842.286	-1.22869	0.00232703	0.0215503	hsa-miR-301b-3p	-0.89011	4.56544e-05	122.595	2.80839	3.26515e-05	0.000705584	-0.495939	0.0303233	0.0607326	8	chr20:57224696-57226322
ENSG00000124222	STX16	842.286	-1.22869	0.00232703	0.0215503	hsa-miR-299-5p	0.118477	0.69987	2.86544	-4.1993	3.02456e-05	0.000672815	-0.495939	0.0303233	0.0607326	8	chr20:57224696-57226322
ENSG00000124222	STX16	842.286	-1.22869	0.00232703	0.0215503	hsa-miR-429	-0.774725	0.00187136	700.412	2.59625	1.45181e-05	0.000378639	-0.495939	0.0303233	0.0607326	8	chr20:57224696-57226322
ENSG00000124374	PAIP2B	217.541	-2.38062	0.000243974	0.00437489	hsa-miR-150-5p	0.401099	0.174357	2544.62	-2.06442	0.00699689	0.0355167	-0.57673	0.0206298	0.0478408	7	chr2:71453589-71454318
ENSG00000124374	PAIP2B	217.541	-2.38062	0.000243974	0.00437489	hsa-miR-205-5p	-0.483516	0.0941347	29713.9	2.89766	4.41778e-11	2.25384e-08	-0.57673	0.0206298	0.0478408	7	chr2:71453589-71454318
ENSG00000124406	ATP8A1	191.98	-2.99363	4.57244e-06	0.000235289	hsa-miR-140-3p	0.857143	0.000180934	18.3347	-1.54434	0.00240311	0.0162407	-0.126133	0.110807	0.140947	8	chr4:42658279-42659550
ENSG00000124469	CEACAM8	17.1544	-1.79877	0.00598121	0.041483
ENSG00000124507	PACSIN1	50.9983	-2.27837	0.00428301	0.0329589								0.324278	0.00691677	0.0225123	11	chr6:34433412-34434371
ENSG00000124541	RRP36	569.938	1.3704	0.0015	0.0160542	hsa-miR-150-5p	-0.637363	0.0191181	2544.62	-2.06442	0.00699689	0.0355167	-0.187451	0.0708231	0.102822	7	chr6:42989179-42989510
ENSG00000124541	RRP36	569.938	1.3704	0.0015	0.0160542	hsa-miR-26b-5p	-0.532967	0.0607365	1610.82	-0.994327	0.00027876	0.00369887	-0.187451	0.0708231	0.102822	7	chr6:42989179-42989510
ENSG00000124562	SNRPC	1174.67	1.36999	0.00257645	0.0231812	hsa-miR-26b-5p	-0.313187	0.297438	1610.82	-0.994327	0.00027876	0.00369887	-1.99255	0.0109095	0.0310921	2	chr6:34725064-34725306
ENSG00000124571	XPO5	702.013	0.90861	0.00559282	0.0394957								0.0078026	0.210945	0.235046	10	chr6:43543125-43544076
ENSG00000124701	APOBEC2	363.22	-3.91303	0.000761283	0.00998158
ENSG00000124731	TREM1	327.631	4.90209	2.25295e-08	4.0884e-06	hsa-miR-421	0.461538	0.112376	75.1286	1.88086	0.00606249	0.0318451
ENSG00000124743	KLHL31	131.843	-4.98205	4.53481e-09	1.20159e-06
ENSG00000124762	CDKN1A	3253.69	2.16509	3.00803e-05	0.000953599	hsa-miR-145-5p	-0.203297	0.505315	610.066	-1.96236	0.00187397	0.0135415
ENSG00000124762	CDKN1A	3253.69	2.16509	3.00803e-05	0.000953599	hsa-miR-182-5p	0.225275	0.459305	7947.85	2.16663	0.000140289	0.00219528
ENSG00000124762	CDKN1A	3253.69	2.16509	3.00803e-05	0.000953599	hsa-miR-93-5p	-0.0879121	0.775195	1232.71	1.33509	0.0100084	0.0454183
ENSG00000124762	CDKN1A	3253.69	2.16509	3.00803e-05	0.000953599	hsa-miR-125a-5p	0.714286	0.00608831	1328.97	1.4942	0.00030121	0.00392785
ENSG00000124762	CDKN1A	3253.69	2.16509	3.00803e-05	0.000953599	hsa-miR-106b-5p	0.0824176	0.788951	392.781	1.17291	0.00911221	0.0428954
ENSG00000124762	CDKN1A	3253.69	2.16509	3.00803e-05	0.000953599	hsa-miR-96-5p	0.401099	0.174357	66.6857	2.57776	0.000342392	0.00427437
ENSG00000124762	CDKN1A	3253.69	2.16509	3.00803e-05	0.000953599	hsa-miR-195-5p	-0.478022	0.0984901	257.011	-1.34233	0.00798536	0.0392181
ENSG00000124762	CDKN1A	3253.69	2.16509	3.00803e-05	0.000953599	hsa-miR-101-3p	-0.604396	0.0286727	994.21	-1.46433	1.43582e-05	0.000378639
ENSG00000124762	CDKN1A	3253.69	2.16509	3.00803e-05	0.000953599	hsa-miR-133a-3p	-0.269231	0.373733	931.355	-4.06321	0.000667425	0.00640339
ENSG00000124762	CDKN1A	3253.69	2.16509	3.00803e-05	0.000953599	hsa-miR-196a-5p	0.707016	0.00688271	52.6512	4.23545	5.03716e-05	0.000960447
ENSG00000124762	CDKN1A	3253.69	2.16509	3.00803e-05	0.000953599	hsa-miR-299-5p	-0.242734	0.424253	2.86544	-4.1993	3.02456e-05	0.000672815
ENSG00000124762	CDKN1A	3253.69	2.16509	3.00803e-05	0.000953599	hsa-miR-486-3p	-0.582418	0.0367413	10.7599	-3.21186	1.1452e-06	4.90277e-05
ENSG00000124762	CDKN1A	3253.69	2.16509	3.00803e-05	0.000953599	hsa-miR-499a-5p	-0.384615	0.194413	22.451	-3.14264	0.00101184	0.00853481
ENSG00000124762	CDKN1A	3253.69	2.16509	3.00803e-05	0.000953599	hsa-miR-708-5p	0.32967	0.271335	173.568	1.80036	0.00103307	0.00861781
ENSG00000124762	CDKN1A	3253.69	2.16509	3.00803e-05	0.000953599	hsa-miR-542-3p	0.664835	0.0131656	28.4802	3.01548	0.000388713	0.00465745
ENSG00000124772	CPNE5	278.936	-2.36004	0.00129666	0.0143963								-0.141404	0.12575	0.154812	6	chr6:36807679-36808808
ENSG00000124780	KCNK17	17.433	-2.84862	0.00380562	0.0304604								1.34091	0.00057184	0.00353528	7	chr6:39281136-39282215
ENSG00000124787	RPP40	95.567	1.5337	0.000138137	0.00292268								-0.329923	0.0271548	0.056812	4	chr6:5004063-5004372
ENSG00000125144	MT1G	128.548	2.91841	0.000953939	0.0116634								1.21258	8.41982e-07	3.93503e-05	4	chr16:56701864-56702208
ENSG00000125144	MT1G	128.548	2.91841	0.000953939	0.0116634								1.04493	3.14227e-07	2.04438e-05	4	chr16:56703388-56703648
ENSG00000125148	MT2A	9736.88	4.3443	7.26987e-07	5.73609e-05								-0.186179	0.221231	0.24497	7	chr16:56642130-56642595
ENSG00000125245	GPR18	41.5317	-3.41698	6.94154e-05	0.00177059
ENSG00000125319	C17orf53	252.757	2.75317	0.00016248	0.00327496	hsa-miR-26b-5p	-0.335165	0.262943	1610.82	-0.994327	0.00027876	0.00369887	-0.459363	0.0736827	0.105646	7	chr17:42219154-42219616
ENSG00000125354	SEPT6	691.2	-2.023	0.00256516	0.023093	hsa-miR-133a-3p	0	1	931.355	-4.06321	0.000667425	0.00640339
ENSG00000125386	FAM193A	319.909	-0.983368	0.00175521	0.0178058	hsa-miR-26b-5p	0.620879	0.0235382	1610.82	-0.994327	0.00027876	0.00369887
ENSG00000125386	FAM193A	319.909	-0.983368	0.00175521	0.0178058	hsa-miR-182-5p	-0.467033	0.107609	7947.85	2.16663	0.000140289	0.00219528
ENSG00000125386	FAM193A	319.909	-0.983368	0.00175521	0.0178058	hsa-miR-31-5p	-0.527473	0.0639549	529.902	4.07044	1.71773e-07	1.05606e-05
ENSG00000125386	FAM193A	319.909	-0.983368	0.00175521	0.0178058	hsa-miR-29c-3p	0.774725	0.00187136	314.028	-1.54532	8.90778e-07	4.04235e-05
ENSG00000125414	MYH2	21468.7	-4.67997	6.88689e-05	0.00176413
ENSG00000125430	HS3ST3B1	122.883	-2.08203	0.00240092	0.0219709	hsa-miR-21-5p	-0.318681	0.288583	75885.3	1.85546	6.49004e-07	3.13317e-05	0.812537	0.000454109	0.00299305	2	chr17:14202633-14203258
ENSG00000125430	HS3ST3B1	122.883	-2.08203	0.00240092	0.0219709	hsa-miR-21-5p	-0.318681	0.288583	75885.3	1.85546	6.49004e-07	3.13317e-05	0.539239	0.0125846	0.034405	21	chr17:14204169-14207702
ENSG00000125430	HS3ST3B1	122.883	-2.08203	0.00240092	0.0219709	hsa-miR-335-3p	-0.549451	0.0517706	151.707	2.47988	0.000149303	0.00227732	0.812537	0.000454109	0.00299305	2	chr17:14202633-14203258
ENSG00000125430	HS3ST3B1	122.883	-2.08203	0.00240092	0.0219709	hsa-miR-335-3p	-0.549451	0.0517706	151.707	2.47988	0.000149303	0.00227732	0.539239	0.0125846	0.034405	21	chr17:14204169-14207702
ENSG00000125505	MBOAT7	849.7	1.53763	0.0001698	0.00337565	hsa-miR-615-3p	0.0847796	0.78303	6.92795	2.95289	0.00950906	0.0441228	-0.14422	0.108675	0.138945	29	chr19:54693035-54695497
ENSG00000125510	OPRL1	31.8207	-1.66768	0.00301459	0.0258501	hsa-miR-125a-5p	-0.637363	0.0191181	1328.97	1.4942	0.00030121	0.00392785	0.0197052	0.0187852	0.0451425	11	chr20:62710770-62711745
ENSG00000125633	CCDC93	377.865	-1.15563	0.00131201	0.0145032								0.00673717	0.0776682	0.1093	7	chr2:118770860-118771868
ENSG00000125731	SH2D3A	388.322	1.36478	0.00155192	0.0163995								0.0529534	0.687647	0.69735	2	chr19:6767946-6768160
ENSG00000125735	TNFSF14	42.997	-2.27651	5.74531e-05	0.0015501	hsa-miR-1307-3p	-0.340659	0.254706	46.1219	1.75766	0.00209247	0.0145261
ENSG00000125744	RTN2	245.547	-2.42902	0.000976192	0.0118037	hsa-miR-125a-5p	-0.0714286	0.816628	1328.97	1.4942	0.00030121	0.00392785	-0.6927	0.0856713	0.117026	5	chr19:45999762-46000210
ENSG00000125744	RTN2	245.547	-2.42902	0.000976192	0.0118037	hsa-miR-150-5p	-0.461538	0.112376	2544.62	-2.06442	0.00699689	0.0355167	-0.6927	0.0856713	0.117026	5	chr19:45999762-46000210
ENSG00000125744	RTN2	245.547	-2.42902	0.000976192	0.0118037	hsa-miR-93-5p	0.192308	0.529068	1232.71	1.33509	0.0100084	0.0454183	-0.6927	0.0856713	0.117026	5	chr19:45999762-46000210
ENSG00000125744	RTN2	245.547	-2.42902	0.000976192	0.0118037	hsa-miR-106b-5p	0.0384615	0.900724	392.781	1.17291	0.00911221	0.0428954	-0.6927	0.0856713	0.117026	5	chr19:45999762-46000210
ENSG00000125775	SDCBP2	1049.37	2.4029	0.00126462	0.0141377
ENSG00000125813	PAX1	151.417	-4.85458	2.80018e-08	4.77996e-06								2.39706	1.15964e-05	0.000229505	13	chr20:21686200-21687689
ENSG00000125827	TMX4	465.975	-1.33641	0.00399046	0.0314577	hsa-miR-26b-5p	0.384615	0.194413	1610.82	-0.994327	0.00027876	0.00369887	-0.137122	0.157256	0.184099	4	chr20:7999790-8000499
ENSG00000125827	TMX4	465.975	-1.33641	0.00399046	0.0314577	hsa-miR-21-5p	-0.565934	0.0437926	75885.3	1.85546	6.49004e-07	3.13317e-05	-0.137122	0.157256	0.184099	4	chr20:7999790-8000499
ENSG00000125835	SNRPB	4077	1.66529	0.00561571	0.0396247								-0.19291	0.0477029	0.0800567	6	chr20:2451076-2451572
ENSG00000125848	FLRT3	167.847	2.83085	0.0036061	0.02938
ENSG00000125850	OVOL2	66.5271	2.19188	0.000370192	0.00590478								0.233595	0.0159655	0.0404919	4	chr20:18039533-18039928
ENSG00000125864	BFSP1	29.7348	1.9817	0.00441961	0.033878								0.0795906	0.00843402	0.0259024	7	chr20:17549629-17550051
ENSG00000125864	BFSP1	29.7348	1.9817	0.00441961	0.033878								-0.00859587	0.278432	0.30023	6	chr20:17550331-17551317
ENSG00000125968	ID1	3161.08	2.24562	0.00247753	0.0225262	hsa-miR-26b-5p	-0.532967	0.0607365	1610.82	-0.994327	0.00027876	0.00369887	-0.186082	0.0637421	0.0960502	2	chr20:30192007-30192273
ENSG00000125968	ID1	3161.08	2.24562	0.00247753	0.0225262	hsa-miR-26b-5p	-0.532967	0.0607365	1610.82	-0.994327	0.00027876	0.00369887	-0.314205	0.0398645	0.0718324	13	chr20:30192855-30194025
ENSG00000125968	ID1	3161.08	2.24562	0.00247753	0.0225262	hsa-miR-381-3p	0.186813	0.541124	455.468	-2.8899	0.000149506	0.00227732	-0.186082	0.0637421	0.0960502	2	chr20:30192007-30192273
ENSG00000125968	ID1	3161.08	2.24562	0.00247753	0.0225262	hsa-miR-381-3p	0.186813	0.541124	455.468	-2.8899	0.000149506	0.00227732	-0.314205	0.0398645	0.0718324	13	chr20:30192855-30194025
ENSG00000126067	PSMB2	2212.81	1.38448	0.00198884	0.0193574	hsa-miR-1307-3p	0.472527	0.102981	46.1219	1.75766	0.00209247	0.0145261	-0.24946	0.200109	0.224724	5	chr1:36106970-36107261
ENSG00000126070	AGO3	409.303	-1.10857	0.00627083	0.0429683	hsa-miR-150-5p	0.401099	0.174357	2544.62	-2.06442	0.00699689	0.0355167	-0.127793	0.248699	0.271509	13	chr1:36396250-36397262
ENSG00000126070	AGO3	409.303	-1.10857	0.00627083	0.0429683	hsa-miR-93-5p	-0.346154	0.246625	1232.71	1.33509	0.0100084	0.0454183	-0.127793	0.248699	0.271509	13	chr1:36396250-36397262
ENSG00000126070	AGO3	409.303	-1.10857	0.00627083	0.0429683	hsa-miR-106b-5p	-0.554945	0.0490045	392.781	1.17291	0.00911221	0.0428954	-0.127793	0.248699	0.271509	13	chr1:36396250-36397262
ENSG00000126070	AGO3	409.303	-1.10857	0.00627083	0.0429683	hsa-miR-24-3p	-0.357143	0.23093	362.609	1.29796	0.00557843	0.0302087	-0.127793	0.248699	0.271509	13	chr1:36396250-36397262
ENSG00000126070	AGO3	409.303	-1.10857	0.00627083	0.0429683	hsa-miR-381-3p	0.368132	0.215857	455.468	-2.8899	0.000149506	0.00227732	-0.127793	0.248699	0.271509	13	chr1:36396250-36397262
ENSG00000126070	AGO3	409.303	-1.10857	0.00627083	0.0429683	hsa-miR-23a-5p	-0.395604	0.180889	13.9993	2.02309	0.00637488	0.032949	-0.127793	0.248699	0.271509	13	chr1:36396250-36397262
ENSG00000126070	AGO3	409.303	-1.10857	0.00627083	0.0429683	hsa-miR-301b-3p	-0.576923	0.0389926	122.595	2.80839	3.26515e-05	0.000705584	-0.127793	0.248699	0.271509	13	chr1:36396250-36397262
ENSG00000126070	AGO3	409.303	-1.10857	0.00627083	0.0429683	hsa-miR-301a-3p	-0.675824	0.0112252	730.167	1.5854	0.00105056	0.00873158	-0.127793	0.248699	0.271509	13	chr1:36396250-36397262
ENSG00000126070	AGO3	409.303	-1.10857	0.00627083	0.0429683	hsa-miR-130b-3p	-0.604396	0.0286727	101.516	1.8864	0.000477159	0.00517529	-0.127793	0.248699	0.271509	13	chr1:36396250-36397262
ENSG00000126218	F10	46.9277	-3.00067	5.52403e-06	0.000275472
ENSG00000126243	LRFN3	161.907	1.34322	0.00261846	0.0234657	hsa-miR-26b-5p	-0.642857	0.0177925	1610.82	-0.994327	0.00027876	0.00369887
ENSG00000126353	CCR7	424.324	-2.43807	0.00201494	0.0195365	hsa-miR-21-5p	-0.39011	0.187574	75885.3	1.85546	6.49004e-07	3.13317e-05
ENSG00000126432	PRDX5	4973.41	1.9932	0.000953005	0.01166								-0.136582	0.187081	0.212214	19	chr11:64084647-64086057
ENSG00000126709	IFI6	4228.32	4.40583	7.6753e-09	1.79289e-06
ENSG00000126759	CFP	137.715	-2.18299	0.000334225	0.00546867
ENSG00000126785	RHOJ	123.566	-1.86589	0.00678896	0.0453732
ENSG00000126882	FAM78A	319.729	-2.57051	3.06359e-06	0.000179498								-0.235394	0.0661695	0.0984005	6	chr9:134151854-134153015
ENSG00000126895	AVPR2	22.8737	-2.61316	0.00017453	0.0034427
ENSG00000127074	RGS13	38.5932	-3.80835	9.39172e-05	0.00222903
ENSG00000127080	IPPK	650.681	1.6437	0.00270038	0.0239341	hsa-miR-139-5p	-0.192308	0.529068	29.5114	-1.70104	0.00240497	0.0162407	-0.237195	0.0802689	0.111897	5	chr9:95431813-95432671
ENSG00000127080	IPPK	650.681	1.6437	0.00270038	0.0239341	hsa-miR-195-5p	-0.263736	0.383937	257.011	-1.34233	0.00798536	0.0392181	-0.237195	0.0802689	0.111897	5	chr9:95431813-95432671
ENSG00000127080	IPPK	650.681	1.6437	0.00270038	0.0239341	hsa-miR-125a-5p	0.532967	0.0607365	1328.97	1.4942	0.00030121	0.00392785	-0.237195	0.0802689	0.111897	5	chr9:95431813-95432671
ENSG00000127080	IPPK	650.681	1.6437	0.00270038	0.0239341	hsa-miR-424-5p	0.67033	0.0121662	95.3081	2.40504	0.000358404	0.00437215	-0.237195	0.0802689	0.111897	5	chr9:95431813-95432671
ENSG00000127080	IPPK	650.681	1.6437	0.00270038	0.0239341	hsa-miR-497-5p	-0.543956	0.0546465	190.899	-1.45529	0.000169996	0.00252105	-0.237195	0.0802689	0.111897	5	chr9:95431813-95432671
ENSG00000127080	IPPK	650.681	1.6437	0.00270038	0.0239341	hsa-miR-140-3p	-0.576923	0.0389926	18.3347	-1.54434	0.00240311	0.0162407	-0.237195	0.0802689	0.111897	5	chr9:95431813-95432671
ENSG00000127084	FGD3	466.744	-1.83352	0.00414285	0.0322721
ENSG00000127129	EDN2	369.266	5.20315	8.37022e-10	3.05308e-07	hsa-miR-26b-5p	-0.510989	0.0743289	1610.82	-0.994327	0.00027876	0.00369887
ENSG00000127325	BEST3	71.9403	-3.6011	0.000132264	0.00283929	hsa-miR-196b-5p	-0.115385	0.70739	33.3766	2.33711	0.0073391	0.0367836
ENSG00000127325	BEST3	71.9403	-3.6011	0.000132264	0.00283929	hsa-miR-338-3p	0.164835	0.590479	37.4041	-2.05231	2.50407e-05	0.000585746
ENSG00000127463	EMC1	1149.7	1.4646	0.000615046	0.00857058	hsa-miR-93-5p	0.450549	0.122332	1232.71	1.33509	0.0100084	0.0454183	-0.523437	0.055901	0.0884903	13	chr1:19577885-19578708
ENSG00000127463	EMC1	1149.7	1.4646	0.000615046	0.00857058	hsa-miR-106b-5p	0.576923	0.0389926	392.781	1.17291	0.00911221	0.0428954	-0.523437	0.055901	0.0884903	13	chr1:19577885-19578708
ENSG00000127463	EMC1	1149.7	1.4646	0.000615046	0.00857058	hsa-miR-1285-3p	0.631868	0.020516	19.5278	1.94637	0.00644645	0.0332432	-0.523437	0.055901	0.0884903	13	chr1:19577885-19578708
ENSG00000127511	SIN3B	749.934	-0.918908	0.00025039	0.00444118	hsa-miR-96-5p	-0.527473	0.0639549	66.6857	2.57776	0.000342392	0.00427437
ENSG00000127511	SIN3B	749.934	-0.918908	0.00025039	0.00444118	hsa-miR-182-5p	-0.659341	0.0142256	7947.85	2.16663	0.000140289	0.00219528
ENSG00000127511	SIN3B	749.934	-0.918908	0.00025039	0.00444118	hsa-miR-183-5p	-0.461538	0.112376	430.799	2.10101	0.000470947	0.00516222
ENSG00000127585	FBXL16	75.2238	-2.14794	0.000157348	0.00321081	hsa-miR-421	-0.181319	0.553295	75.1286	1.88086	0.00606249	0.0318451	-0.843427	0.00702019	0.0227322	5	chr16:755038-756696
ENSG00000127585	FBXL16	75.2238	-2.14794	0.000157348	0.00321081	hsa-miR-25-5p	-0.668518	0.0124891	12.8036	3.75201	0.000334379	0.00424726	-0.843427	0.00702019	0.0227322	5	chr16:755038-756696
ENSG00000127903	ZNF835	23.5725	-2.42148	0.00058559	0.00827857								2.90078	0.000193373	0.00161936	8	chr19:57182888-57183375
ENSG00000127922	SHFM1	2087.65	2.55214	0.00136095	0.0148957	hsa-miR-26b-5p	-0.450549	0.122332	1610.82	-0.994327	0.00027876	0.00369887	-0.435466	0.0668796	0.0991344	6	chr7:96338817-96339277
ENSG00000127922	SHFM1	2087.65	2.55214	0.00136095	0.0148957	hsa-miR-30c-5p	-0.247253	0.415405	321.923	-1.19963	0.00256537	0.0169336	-0.435466	0.0668796	0.0991344	6	chr7:96338817-96339277
ENSG00000127922	SHFM1	2087.65	2.55214	0.00136095	0.0148957	hsa-miR-142-5p	-0.450549	0.122332	13710.9	-1.69891	0.00360989	0.0215548	-0.435466	0.0668796	0.0991344	6	chr7:96338817-96339277
ENSG00000127922	SHFM1	2087.65	2.55214	0.00136095	0.0148957	hsa-miR-548k	0.258242	0.394284	282.962	2.97097	0.000174889	0.00257678	-0.435466	0.0668796	0.0991344	6	chr7:96338817-96339277
ENSG00000127948	POR	1329.77	1.48519	0.0060794	0.0419789
ENSG00000128039	SRD5A3	453.264	2.35108	4.41713e-05	0.0012983								-0.470247	0.0116808	0.0326826	4	chr4:56212295-56213063
ENSG00000128218	VPREB3	97.8641	-3.71468	4.05238e-05	0.00120953
ENSG00000128245	YWHAH	1268.62	0.815769	0.00569293	0.0400581	hsa-miR-195-5p	-0.840659	0.000319071	257.011	-1.34233	0.00798536	0.0392181	-0.36497	0.00626349	0.0209586	12	chr22:32339934-32341192
ENSG00000128245	YWHAH	1268.62	0.815769	0.00569293	0.0400581	hsa-miR-142-3p	-0.115385	0.70739	573.813	-1.79018	0.00161955	0.0122492	-0.36497	0.00626349	0.0209586	12	chr22:32339934-32341192
ENSG00000128245	YWHAH	1268.62	0.815769	0.00569293	0.0400581	hsa-miR-30a-3p	-0.428571	0.143971	101.903	-2.7719	5.60463e-06	0.000174204	-0.36497	0.00626349	0.0209586	12	chr22:32339934-32341192
ENSG00000128245	YWHAH	1268.62	0.815769	0.00569293	0.0400581	hsa-miR-205-5p	0.571429	0.0413423	29713.9	2.89766	4.41778e-11	2.25384e-08	-0.36497	0.00626349	0.0209586	12	chr22:32339934-32341192
ENSG00000128245	YWHAH	1268.62	0.815769	0.00569293	0.0400581	hsa-miR-424-5p	0.478022	0.0984901	95.3081	2.40504	0.000358404	0.00437215	-0.36497	0.00626349	0.0209586	12	chr22:32339934-32341192
ENSG00000128245	YWHAH	1268.62	0.815769	0.00569293	0.0400581	hsa-miR-497-5p	-0.895604	3.48097e-05	190.899	-1.45529	0.000169996	0.00252105	-0.36497	0.00626349	0.0209586	12	chr22:32339934-32341192
ENSG00000128283	CDC42EP1	1477.43	1.53443	0.00173261	0.0176067	hsa-miR-615-3p	0.209123	0.49292	6.92795	2.95289	0.00950906	0.0441228	-0.0351517	0.00373572	0.0143726	7	chr22:37956103-37957926
ENSG00000128383	APOBEC3A	1037.29	2.58188	0.00117808	0.013502	hsa-miR-1307-3p	0.862637	0.000147448	46.1219	1.75766	0.00209247	0.0145261
ENSG00000128408	RIBC2	47.9622	2.49862	0.00177164	0.0179213								-0.345714	0.00217386	0.00959207	12	chr22:45809192-45809953
ENSG00000128422	KRT17	88520.4	5.25736	3.32556e-10	1.51381e-07
ENSG00000128510	CPA4	162.529	2.67701	0.000642943	0.00884819	hsa-miR-26b-5p	-0.675824	0.0112252	1610.82	-0.994327	0.00027876	0.00369887
ENSG00000128591	FLNC	3474.61	-4.09495	1.68978e-05	0.000628903								0.301451	0.00453495	0.0165683	3	chr7:128470444-128471161
ENSG00000128626	MRPS12	858.267	1.83102	0.00663849	0.0446413	hsa-miR-615-3p	0.214775	0.481031	6.92795	2.95289	0.00950906	0.0441228	-0.176365	0.100914	0.131609	11	chr19:39421064-39421615
ENSG00000128641	MYO1B	1551.28	1.84156	0.00666786	0.0448219								0.126847	0.0395583	0.0715068	6	chr2:192109829-192110940
ENSG00000128710	HOXD10	83.8193	3.93651	2.96187e-08	4.91421e-06	hsa-miR-224-5p	0.635489	0.0195866	93.0435	5.27251	3.54389e-08	2.66423e-06	0.377872	0.0354589	0.0669761	7	chr2:176971707-176972305
ENSG00000128710	HOXD10	83.8193	3.93651	2.96187e-08	4.91421e-06	hsa-miR-224-5p	0.635489	0.0195866	93.0435	5.27251	3.54389e-08	2.66423e-06	0.705549	0.00136138	0.00674905	2	chr2:176973428-176973718
ENSG00000128713	HOXD11	75.8372	6.75763	2.42207e-12	3.30761e-09	hsa-miR-93-5p	0.458571	0.115009	1232.71	1.33509	0.0100084	0.0454183	0.128941	0.0178812	0.0437149	3	chr2:176969218-176969895
ENSG00000128713	HOXD11	75.8372	6.75763	2.42207e-12	3.30761e-09	hsa-miR-106b-5p	0.519345	0.0689334	392.781	1.17291	0.00911221	0.0428954	0.128941	0.0178812	0.0437149	3	chr2:176969218-176969895
ENSG00000128713	HOXD11	75.8372	6.75763	2.42207e-12	3.30761e-09	hsa-miR-205-3p	0.54697	0.0530554	43.6082	3.30527	3.7499e-06	0.0001309	0.128941	0.0178812	0.0437149	3	chr2:176969218-176969895
ENSG00000128713	HOXD11	75.8372	6.75763	2.42207e-12	3.30761e-09	hsa-miR-301b-3p	0.734818	0.00422017	122.595	2.80839	3.26515e-05	0.000705584	0.128941	0.0178812	0.0437149	3	chr2:176969218-176969895
ENSG00000128713	HOXD11	75.8372	6.75763	2.42207e-12	3.30761e-09	hsa-miR-301a-3p	0.745868	0.00341826	730.167	1.5854	0.00105056	0.00873158	0.128941	0.0178812	0.0437149	3	chr2:176969218-176969895
ENSG00000128713	HOXD11	75.8372	6.75763	2.42207e-12	3.30761e-09	hsa-miR-130b-3p	0.745868	0.00341826	101.516	1.8864	0.000477159	0.00517529	0.128941	0.0178812	0.0437149	3	chr2:176969218-176969895
ENSG00000128713	HOXD11	75.8372	6.75763	2.42207e-12	3.30761e-09	hsa-miR-450a-5p	0.817692	0.000638559	27.5495	2.57882	0.00163167	0.0122999	0.128941	0.0178812	0.0437149	3	chr2:176969218-176969895
ENSG00000128714	HOXD13	73.5696	5.43455	3.42665e-07	3.23581e-05	hsa-miR-10a-5p	0.532085	0.0612452	2339.44	1.48578	0.0090969	0.0428954	1.57028	0.000145783	0.00133622	1	chr2:176956505-176956707
ENSG00000128714	HOXD13	73.5696	5.43455	3.42665e-07	3.23581e-05	hsa-miR-10a-5p	0.532085	0.0612452	2339.44	1.48578	0.0090969	0.0428954	-0.177235	0.00900598	0.0271389	8	chr2:176957055-176958279
ENSG00000128815	WDFY4	594.626	-2.53224	0.000515138	0.00755805
ENSG00000128849	CGNL1	195.831	-1.98211	0.000733909	0.00973773	hsa-miR-125a-5p	-0.494505	0.0858235	1328.97	1.4942	0.00030121	0.00392785	0.496294	6.41815e-05	0.000737685	7	chr15:57668338-57669028
ENSG00000128849	CGNL1	195.831	-1.98211	0.000733909	0.00973773	hsa-miR-195-5p	0.43956	0.13286	257.011	-1.34233	0.00798536	0.0392181	0.496294	6.41815e-05	0.000737685	7	chr15:57668338-57669028
ENSG00000128886	ELL3	146.525	-2.44258	0.000153822	0.00315336								-0.322579	0.0224545	0.0505476	16	chr15:44068587-44069792
ENSG00000128917	DLL4	140.288	-1.53064	0.0039259	0.0312121	hsa-miR-30c-5p	0.313187	0.297438	321.923	-1.19963	0.00256537	0.0169336	-0.225918	0.0435415	0.0757922	27	chr15:41217790-41223180
ENSG00000128917	DLL4	140.288	-1.53064	0.0039259	0.0312121	hsa-miR-125a-5p	-0.516484	0.070749	1328.97	1.4942	0.00030121	0.00392785	-0.225918	0.0435415	0.0757922	27	chr15:41217790-41223180
ENSG00000128944	KNSTRN	248.6	1.34159	0.00150869	0.0161348								-0.104298	0.149007	0.176413	4	chr15:40675020-40675628
ENSG00000129151	BBOX1	42.3055	2.8222	0.00327917	0.0274211
ENSG00000129167	TPH1	35.2283	-2.19369	0.000428393	0.00659034
ENSG00000129194	SOX15	707.96	3.46112	6.81299e-08	9.67608e-06
ENSG00000129195	FAM64A	214.78	3.16692	2.58986e-07	2.6273e-05								0.182133	0.012921	0.0350769	11	chr17:6347466-6348111
ENSG00000129204	USP6	92.9658	-1.71965	0.0021717	0.0205622	hsa-miR-26b-5p	0.0769231	0.802763	1610.82	-0.994327	0.00027876	0.00369887	1.11958	0.00023925	0.00187383	3	chr17:5019051-5019551
ENSG00000129204	USP6	92.9658	-1.71965	0.0021717	0.0205622	hsa-miR-26b-5p	0.0769231	0.802763	1610.82	-0.994327	0.00027876	0.00369887	1.20327	0.0282605	0.0582189	4	chr17:5019638-5019879
ENSG00000129226	CD68	2784.27	1.57331	0.00164277	0.0170252
ENSG00000129235	TXNDC17	1654.46	3.07398	3.12565e-06	0.00018091								-0.30338	0.0525575	0.0850288	17	chr17:6543355-6544563
ENSG00000129244	ATP1B2	49.9232	-2.48297	5.93078e-05	0.00158807
ENSG00000129255	MPDU1	1168.93	1.62909	0.00765835	0.0492247	hsa-miR-26b-5p	-0.395604	0.180889	1610.82	-0.994327	0.00027876	0.00369887	-0.220419	0.0775294	0.109174	20	chr17:7486286-7487431
ENSG00000129255	MPDU1	1168.93	1.62909	0.00765835	0.0492247	hsa-miR-224-5p	0.382394	0.197222	93.0435	5.27251	3.54389e-08	2.66423e-06	-0.220419	0.0775294	0.109174	20	chr17:7486286-7487431
ENSG00000129354	AP1M2	1119.24	3.36822	6.13704e-05	0.00162388								0.767782	3.02568e-05	0.000433143	6	chr19:10697787-10698099
ENSG00000129455	KLK8	1495.93	3.25911	0.000934095	0.011508								0.0190837	2.9985e-05	0.00043142	4	chr19:51505915-51506363
ENSG00000129467	ADCY4	210.37	-2.49224	9.39339e-06	0.000409732								0.397626	0.0555821	0.0881209	11	chr14:24803679-24804353
ENSG00000129474	AJUBA	554.249	1.64979	0.000517648	0.00756985	hsa-miR-10a-5p	0.39011	0.187574	2339.44	1.48578	0.0090969	0.0428954	-0.44459	0.00161458	0.00766314	16	chr14:23449887-23452174
ENSG00000129474	AJUBA	554.249	1.64979	0.000517648	0.00756985	hsa-miR-196b-5p	0.538462	0.0576344	33.3766	2.33711	0.0073391	0.0367836	-0.44459	0.00161458	0.00766314	16	chr14:23449887-23452174
ENSG00000129518	EAPP	393.088	1.01931	0.000654639	0.00897437	hsa-miR-93-5p	0.450549	0.122332	1232.71	1.33509	0.0100084	0.0454183	-0.721552	0.0213835	0.0489052	6	chr14:35008527-35009049
ENSG00000129562	DAD1	1218.89	1.40721	0.00251188	0.0227217	hsa-miR-301b-3p	0.571429	0.0413423	122.595	2.80839	3.26515e-05	0.000705584	-0.420462	0.0567309	0.0892886	8	chr14:23057922-23058359
ENSG00000129562	DAD1	1218.89	1.40721	0.00251188	0.0227217	hsa-miR-301a-3p	0.714286	0.00608831	730.167	1.5854	0.00105056	0.00873158	-0.420462	0.0567309	0.0892886	8	chr14:23057922-23058359
ENSG00000129562	DAD1	1218.89	1.40721	0.00251188	0.0227217	hsa-miR-130b-3p	0.489011	0.0899131	101.516	1.8864	0.000477159	0.00517529	-0.420462	0.0567309	0.0892886	8	chr14:23057922-23058359
ENSG00000129654	FOXJ1	62.1925	3.13229	0.00279181	0.0244514								-0.674355	0.034169	0.0654188	9	chr17:74135923-74137802
ENSG00000129675	ARHGEF6	368.256	-2.25645	0.000229281	0.00416625	hsa-miR-30c-5p	0.258242	0.394284	321.923	-1.19963	0.00256537	0.0169336
ENSG00000129680	MAP7D3	201.487	-1.17508	0.00344772	0.0284382
ENSG00000129682	FGF13	31.47	-2.23922	0.00697854	0.0461587
ENSG00000129749	CHRNA10	38.2649	-3.48528	3.9155e-05	0.00117617
ENSG00000129993	CBFA2T3	291.645	-2.94775	5.54042e-05	0.00152023	hsa-miR-195-5p	0.543956	0.0546465	257.011	-1.34233	0.00798536	0.0392181
ENSG00000130037	KCNA5	15.9943	-3.71627	2.91349e-05	0.000930246	hsa-miR-26b-5p	0.541445	0.0559982	1610.82	-0.994327	0.00027876	0.00369887	0.951115	0.0776528	0.109291	5	chr12:5153013-5154346
ENSG00000130055	GDPD2	113.489	3.76101	9.12907e-05	0.00218127
ENSG00000130066	SAT1	8915.07	2.19179	0.00103231	0.012308
ENSG00000130147	SH3BP4	731.081	1.6291	0.00613409	0.0423071	hsa-miR-93-5p	0.104396	0.734304	1232.71	1.33509	0.0100084	0.0454183	0.448871	0.000116445	0.00113341	8	chr2:235860118-235861716
ENSG00000130147	SH3BP4	731.081	1.6291	0.00613409	0.0423071	hsa-miR-203a-3p	0.307692	0.306447	4703.93	1.68735	0.00323059	0.0200293	0.448871	0.000116445	0.00113341	8	chr2:235860118-235861716
ENSG00000130147	SH3BP4	731.081	1.6291	0.00613409	0.0423071	hsa-miR-195-5p	-0.686813	0.0095095	257.011	-1.34233	0.00798536	0.0392181	0.448871	0.000116445	0.00113341	8	chr2:235860118-235861716
ENSG00000130147	SH3BP4	731.081	1.6291	0.00613409	0.0423071	hsa-miR-497-5p	-0.637363	0.0191181	190.899	-1.45529	0.000169996	0.00252105	0.448871	0.000116445	0.00113341	8	chr2:235860118-235861716
ENSG00000130147	SH3BP4	731.081	1.6291	0.00613409	0.0423071	hsa-miR-424-5p	0.324176	0.279882	95.3081	2.40504	0.000358404	0.00437215	0.448871	0.000116445	0.00113341	8	chr2:235860118-235861716
ENSG00000130164	LDLR	1373.67	2.0973	7.78954e-05	0.00192601	hsa-miR-93-5p	0.10989	0.72081	1232.71	1.33509	0.0100084	0.0454183
ENSG00000130164	LDLR	1373.67	2.0973	7.78954e-05	0.00192601	hsa-miR-30c-5p	-0.230769	0.448127	321.923	-1.19963	0.00256537	0.0169336
ENSG00000130164	LDLR	1373.67	2.0973	7.78954e-05	0.00192601	hsa-miR-106b-5p	0.0164835	0.957376	392.781	1.17291	0.00911221	0.0428954
ENSG00000130164	LDLR	1373.67	2.0973	7.78954e-05	0.00192601	hsa-miR-140-5p	-0.483516	0.0941347	50.7208	-1.27287	0.000621543	0.00610511
ENSG00000130164	LDLR	1373.67	2.0973	7.78954e-05	0.00192601	hsa-miR-130b-3p	0.445055	0.127524	101.516	1.8864	0.000477159	0.00517529
ENSG00000130164	LDLR	1373.67	2.0973	7.78954e-05	0.00192601	hsa-miR-301a-3p	0.291209	0.334386	730.167	1.5854	0.00105056	0.00873158
ENSG00000130164	LDLR	1373.67	2.0973	7.78954e-05	0.00192601	hsa-miR-301b-3p	0.489011	0.0899131	122.595	2.80839	3.26515e-05	0.000705584
ENSG00000130164	LDLR	1373.67	2.0973	7.78954e-05	0.00192601	hsa-miR-450b-5p	0.532967	0.0607365	24.5585	2.53322	0.00205904	0.0143753
ENSG00000130164	LDLR	1373.67	2.0973	7.78954e-05	0.00192601	hsa-miR-381-3p	-0.032967	0.914856	455.468	-2.8899	0.000149506	0.00227732
ENSG00000130164	LDLR	1373.67	2.0973	7.78954e-05	0.00192601	hsa-miR-1307-3p	0.269231	0.373733	46.1219	1.75766	0.00209247	0.0145261
ENSG00000130164	LDLR	1373.67	2.0973	7.78954e-05	0.00192601	hsa-miR-299-5p	-0.442123	0.130354	2.86544	-4.1993	3.02456e-05	0.000672815
ENSG00000130164	LDLR	1373.67	2.0973	7.78954e-05	0.00192601	hsa-miR-205-3p	0.604396	0.0286727	43.6082	3.30527	3.7499e-06	0.0001309
ENSG00000130234	ACE2	52.0562	4.88165	9.12009e-11	5.71816e-08	hsa-miR-26b-5p	-0.318681	0.288583	1610.82	-0.994327	0.00027876	0.00369887
ENSG00000130303	BST2	5640.98	2.94116	0.000103426	0.00237532
ENSG00000130307	USHBP1	82.8473	-1.82543	0.00105236	0.0124634								-0.347202	0.0247164	0.0536159	11	chr19:17392384-17393775
ENSG00000130402	ACTN4	8343.47	1.39311	0.000304558	0.00514566	hsa-miR-182-5p	0.686813	0.0095095	7947.85	2.16663	0.000140289	0.00219528	-0.230953	0.0799471	0.111542	8	chr19:39138063-39138570
ENSG00000130402	ACTN4	8343.47	1.39311	0.000304558	0.00514566	hsa-miR-96-5p	0.851648	0.000220219	66.6857	2.57776	0.000342392	0.00427437	-0.230953	0.0799471	0.111542	8	chr19:39138063-39138570
ENSG00000130402	ACTN4	8343.47	1.39311	0.000304558	0.00514566	hsa-miR-142-5p	-0.505495	0.0780333	13710.9	-1.69891	0.00360989	0.0215548	-0.230953	0.0799471	0.111542	8	chr19:39138063-39138570
ENSG00000130402	ACTN4	8343.47	1.39311	0.000304558	0.00514566	hsa-miR-615-3p	0.751712	0.0030449	6.92795	2.95289	0.00950906	0.0441228	-0.230953	0.0799471	0.111542	8	chr19:39138063-39138570
ENSG00000130402	ACTN4	8343.47	1.39311	0.000304558	0.00514566	hsa-miR-548k	0.686813	0.0095095	282.962	2.97097	0.000174889	0.00257678	-0.230953	0.0799471	0.111542	8	chr19:39138063-39138570
ENSG00000130433	CACNG6	33.0599	-3.4977	0.0015898	0.0166708								1.2189	1.03609e-05	0.000214893	2	chr19:54494609-54494816
ENSG00000130475	FCHO1	235.955	-2.55683	0.000173887	0.00344148								-0.510117	0.0168821	0.0420276	5	chr19:17858372-17858891
ENSG00000130528	HRC	246.889	-3.60362	0.000212245	0.00392907
ENSG00000130584	ZBTB46	122.501	-2.25267	6.14263e-06	0.000302078	hsa-miR-21-3p	-0.82967	0.000450286	12146.7	3.06615	3.3917e-06	0.000122155	-0.823986	0.00250727	0.0106636	3	chr20:62462512-62464091
ENSG00000130584	ZBTB46	122.501	-2.25267	6.14263e-06	0.000302078	hsa-miR-342-3p	0.32967	0.271335	405.055	-1.19474	0.0058719	0.0313059	-0.823986	0.00250727	0.0106636	3	chr20:62462512-62464091
ENSG00000130584	ZBTB46	122.501	-2.25267	6.14263e-06	0.000302078	hsa-miR-23a-5p	-0.510989	0.0743289	13.9993	2.02309	0.00637488	0.032949	-0.823986	0.00250727	0.0106636	3	chr20:62462512-62464091
ENSG00000130595	TNNT3	4448.02	-3.79221	0.000182718	0.0035374
ENSG00000130598	TNNI2	2537.19	-3.75651	0.000289649	0.00497127
ENSG00000130635	COL5A1	4871.35	2.25109	0.00684097	0.0455781	hsa-miR-26b-5p	-0.71978	0.00553612	1610.82	-0.994327	0.00027876	0.00369887	0.602152	0.000737688	0.00428711	4	chr9:137533360-137534397
ENSG00000130635	COL5A1	4871.35	2.25109	0.00684097	0.0455781	hsa-miR-145-5p	0.0714286	0.816628	610.066	-1.96236	0.00187397	0.0135415	0.602152	0.000737688	0.00428711	4	chr9:137533360-137534397
ENSG00000130649	CYP2E1	139.188	-2.35974	0.00417129	0.0324176								-0.921782	0.0672615	0.0995037	4	chr10:135333723-135334062
ENSG00000130707	ASS1	3383.44	2.57458	0.00133121	0.0146698								0.141556	0.000929844	0.00509046	6	chr9:133319865-133320810
ENSG00000130720	FIBCD1	21.5479	3.85879	0.000198745	0.00375353								0.0150178	0.00548964	0.0190138	13	chr9:133813632-133815781
ENSG00000130762	ARHGEF16	647.948	2.16032	0.000748498	0.00985763								-0.331342	0.0189011	0.0453059	6	chr1:3370906-3371683
ENSG00000130783	CCDC62	14.3245	-2.16698	0.00189673	0.0187174
ENSG00000130822	PNCK	359.603	4.47553	9.41798e-06	0.000409797
ENSG00000130829	DUSP9	89.6702	2.90694	0.000764659	0.0100037
ENSG00000130876	SLC7A10	8.76248	-3.67928	2.0769e-06	0.000132155								1.04647	1.40958e-05	0.000259487	2	chr19:33716313-33716751
ENSG00000130876	SLC7A10	8.76248	-3.67928	2.0769e-06	0.000132155								1.17651	0.00664551	0.0218852	3	chr19:33717513-33717930
ENSG00000130957	FBP2	166.643	-5.86693	2.05612e-09	6.68833e-07
ENSG00000130988	RGN	12.2814	-2.91329	0.000450346	0.00681585
ENSG00000131015	ULBP2	167.79	4.01985	1.33048e-06	9.33594e-05	hsa-miR-182-5p	0.412088	0.161751	7947.85	2.16663	0.000140289	0.00219528	-0.401008	0.0805879	0.112196	10	chr6:150262704-150263677
ENSG00000131015	ULBP2	167.79	4.01985	1.33048e-06	9.33594e-05	hsa-miR-29c-3p	-0.582418	0.0367413	314.028	-1.54532	8.90778e-07	4.04235e-05	-0.401008	0.0805879	0.112196	10	chr6:150262704-150263677
ENSG00000131018	SYNE1	661.039	-2.76981	7.96117e-08	1.07907e-05	hsa-miR-26b-5p	0.412088	0.161751	1610.82	-0.994327	0.00027876	0.00369887	-0.0576497	0.213112	0.237129	7	chr6:152957811-152958472
ENSG00000131094	C1QL1	33.8929	2.81684	0.0063712	0.0434696								-0.0759819	0.0275845	0.0573856	13	chr17:43044370-43046424
ENSG00000131096	PYY	48.7943	3.33816	0.00297877	0.0256316								-0.0401057	0.011437	0.0321936	15	chr17:42082028-42084972
ENSG00000131100	ATP6V1E1	2058.43	1.55266	0.000741573	0.00981742	hsa-miR-200b-3p	0.659341	0.0142256	252.179	2.64077	1.06224e-06	4.72593e-05	-0.258838	0.0849517	0.116274	6	chr22:18111133-18111672
ENSG00000131100	ATP6V1E1	2058.43	1.55266	0.000741573	0.00981742	hsa-miR-200c-3p	0.774725	0.00187136	1678.15	3.18097	5.99503e-10	1.1056e-07	-0.258838	0.0849517	0.116274	6	chr22:18111133-18111672
ENSG00000131100	ATP6V1E1	2058.43	1.55266	0.000741573	0.00981742	hsa-miR-429	0.434066	0.138342	700.412	2.59625	1.45181e-05	0.000378639	-0.258838	0.0849517	0.116274	6	chr22:18111133-18111672
ENSG00000131100	ATP6V1E1	2058.43	1.55266	0.000741573	0.00981742	hsa-miR-486-3p	-0.714286	0.00608831	10.7599	-3.21186	1.1452e-06	4.90277e-05	-0.258838	0.0849517	0.116274	6	chr22:18111133-18111672
ENSG00000131100	ATP6V1E1	2058.43	1.55266	0.000741573	0.00981742	hsa-miR-542-3p	0.774725	0.00187136	28.4802	3.01548	0.000388713	0.00465745	-0.258838	0.0849517	0.116274	6	chr22:18111133-18111672
ENSG00000131127	ZNF141	66.4151	-1.53211	0.0030244	0.0259007	hsa-miR-26b-5p	0.67033	0.0121662	1610.82	-0.994327	0.00027876	0.00369887	-0.15824	0.00908827	0.0273145	14	chr4:330163-332068
ENSG00000131127	ZNF141	66.4151	-1.53211	0.0030244	0.0259007	hsa-miR-25-5p	-0.574594	0.0399763	12.8036	3.75201	0.000334379	0.00424726	-0.15824	0.00908827	0.0273145	14	chr4:330163-332068
ENSG00000131153	GINS2	400.422	1.95289	0.00367742	0.0297698	hsa-miR-142-3p	-0.148352	0.628609	573.813	-1.79018	0.00161955	0.0122492
ENSG00000131153	GINS2	400.422	1.95289	0.00367742	0.0297698	hsa-miR-615-3p	0.135647	0.658594	6.92795	2.95289	0.00950906	0.0441228
ENSG00000131187	F12	184.905	2.72702	0.000636574	0.00878778
ENSG00000131196	NFATC1	331.036	-1.58618	0.0035867	0.0293027	hsa-miR-145-5p	0.521978	0.0672917	610.066	-1.96236	0.00187397	0.0135415	-0.214175	0.0103141	0.0299256	28	chr18:77153293-77160759
ENSG00000131238	PPT1	1725.59	1.05798	0.00456814	0.0346278	hsa-miR-26b-5p	-0.686813	0.0095095	1610.82	-0.994327	0.00027876	0.00369887	-0.544738	0.0565586	0.0891089	6	chr1:40562667-40563128
ENSG00000131238	PPT1	1725.59	1.05798	0.00456814	0.0346278	hsa-miR-29c-3p	-0.56044	0.0463459	314.028	-1.54532	8.90778e-07	4.04235e-05	-0.544738	0.0565586	0.0891089	6	chr1:40562667-40563128
ENSG00000131370	SH3BP5	508.466	-2.00804	0.000632659	0.00877469	hsa-miR-150-5p	0.692308	0.00873032	2544.62	-2.06442	0.00699689	0.0355167
ENSG00000131370	SH3BP5	508.466	-2.00804	0.000632659	0.00877469	hsa-miR-106b-5p	-0.571429	0.0413423	392.781	1.17291	0.00911221	0.0428954
ENSG00000131370	SH3BP5	508.466	-2.00804	0.000632659	0.00877469	hsa-miR-93-5p	-0.428571	0.143971	1232.71	1.33509	0.0100084	0.0454183
ENSG00000131370	SH3BP5	508.466	-2.00804	0.000632659	0.00877469	hsa-miR-130b-3p	-0.467033	0.107609	101.516	1.8864	0.000477159	0.00517529
ENSG00000131370	SH3BP5	508.466	-2.00804	0.000632659	0.00877469	hsa-miR-195-3p	0.131868	0.667608	8.44411	-1.76588	0.00255148	0.0169278
ENSG00000131370	SH3BP5	508.466	-2.00804	0.000632659	0.00877469	hsa-miR-151a-3p	-0.846154	0.000266012	1999.59	2.13172	7.83056e-06	0.000227789
ENSG00000131400	NAPSA	393.078	-2.25553	0.00308399	0.0262968
ENSG00000131409	LRRC4B	30.171	-2.63742	6.06678e-05	0.00161474
ENSG00000131435	PDLIM4	721.259	1.73518	0.00671751	0.0450681								1.25126	2.91747e-05	0.000424857	8	chr5:131593040-131593813
ENSG00000131462	TUBG1	798.651	1.35113	0.0016982	0.0173364	hsa-miR-187-3p	0.566713	0.043439	20.6019	3.56401	0.000668843	0.00640339	-0.505176	0.0316966	0.0624461	17	chr17:40761060-40761761
ENSG00000131471	AOC3	233.24	-3.20264	5.08551e-06	0.000256693	hsa-miR-335-3p	-0.692308	0.00873032	151.707	2.47988	0.000149303	0.00227732
ENSG00000131475	VPS25	1267.54	1.91208	0.00221152	0.0208282	hsa-miR-24-3p	0.78022	0.0016525	362.609	1.29796	0.00557843	0.0302087
ENSG00000131620	ANO1	3979.82	3.64608	0.00015974	0.00324098	hsa-miR-381-3p	0.126374	0.680785	455.468	-2.8899	0.000149506	0.00227732	0.472593	0.001067	0.00560428	5	chr11:69924339-69925197
ENSG00000131653	TRAF7	1698.44	1.25559	0.000491542	0.007295	hsa-miR-21-5p	0.681319	0.0103404	75885.3	1.85546	6.49004e-07	3.13317e-05	-0.838742	0.0163067	0.0410255	10	chr16:2205208-2205902
ENSG00000131653	TRAF7	1698.44	1.25559	0.000491542	0.007295	hsa-miR-1285-3p	0.642857	0.0177925	19.5278	1.94637	0.00644645	0.0332432	-0.838742	0.0163067	0.0410255	10	chr16:2205208-2205902
ENSG00000131653	TRAF7	1698.44	1.25559	0.000491542	0.007295	hsa-miR-338-3p	-0.692308	0.00873032	37.4041	-2.05231	2.50407e-05	0.000585746	-0.838742	0.0163067	0.0410255	10	chr16:2205208-2205902
ENSG00000131730	CKMT2	343.292	-5.55031	5.2437e-09	1.34203e-06
ENSG00000131746	TNS4	4747.1	3.60355	1.6074e-08	3.13584e-06	hsa-miR-26b-5p	-0.67033	0.0121662	1610.82	-0.994327	0.00027876	0.00369887
ENSG00000131746	TNS4	4747.1	3.60355	1.6074e-08	3.13584e-06	hsa-miR-150-5p	-0.510989	0.0743289	2544.62	-2.06442	0.00699689	0.0355167
ENSG00000131746	TNS4	4747.1	3.60355	1.6074e-08	3.13584e-06	hsa-miR-1910-5p	0.679568	0.0106163	5.37462	3.10256	0.00291445	0.0185235
ENSG00000131747	TOP2A	1718.69	2.1088	0.00208005	0.0199822	hsa-miR-21-5p	0.467033	0.107609	75885.3	1.85546	6.49004e-07	3.13317e-05	-0.590913	0.0643827	0.0966479	8	chr17:38573717-38574243
ENSG00000131747	TOP2A	1718.69	2.1088	0.00208005	0.0199822	hsa-miR-203a-3p	0.0384615	0.900724	4703.93	1.68735	0.00323059	0.0200293	-0.590913	0.0643827	0.0966479	8	chr17:38573717-38574243
ENSG00000131747	TOP2A	1718.69	2.1088	0.00208005	0.0199822	hsa-miR-708-5p	0.203297	0.505315	173.568	1.80036	0.00103307	0.00861781	-0.590913	0.0643827	0.0966479	8	chr17:38573717-38574243
ENSG00000131831	RAI2	110.605	-2.48746	1.01669e-05	0.000430494
ENSG00000131849	ZNF132	32.3453	-2.34172	0.00193281	0.0189785	hsa-miR-21-3p	-0.785714	0.00145419	12146.7	3.06615	3.3917e-06	0.000122155	1.98812	0.0121646	0.0336586	10	chr19:58951215-58952250
ENSG00000131981	LGALS3	3546.1	1.68009	0.000688875	0.00932133	hsa-miR-424-3p	0.39011	0.187574	22.2409	2.70023	0.00179421	0.0132126
ENSG00000132002	DNAJB1	3835.42	1.9336	2.07209e-09	6.68833e-07	hsa-miR-10a-5p	0.0989011	0.747868	2339.44	1.48578	0.0090969	0.0428954	-0.0200242	0.0321708	0.0630171	19	chr19:14639880-14641040
ENSG00000132142	ACACA	961.621	1.52409	0.0010016	0.0120226								-0.156485	0.185749	0.210983	12	chr17:35766665-35767335
ENSG00000132185	FCRLA	197.262	-3.5122	8.76949e-06	0.000386315
ENSG00000132207	SLX1A	233.306	6.08114	5.73167e-09	1.41811e-06
ENSG00000132321	IQCA1	91.2694	2.59075	0.00518916	0.0375095								-0.0945179	0.213528	0.237549	4	chr2:237416091-237416382
ENSG00000132341	RAN	5128.55	1.49667	0.000594094	0.00835734	hsa-miR-203a-3p	0.302198	0.315608	4703.93	1.68735	0.00323059	0.0200293	-0.0260811	0.00545609	0.0189267	11	chr12:131356095-131357228
ENSG00000132341	RAN	5128.55	1.49667	0.000594094	0.00835734	hsa-miR-106b-5p	0.549451	0.0517706	392.781	1.17291	0.00911221	0.0428954	-0.0260811	0.00545609	0.0189267	11	chr12:131356095-131357228
ENSG00000132341	RAN	5128.55	1.49667	0.000594094	0.00835734	hsa-miR-93-5p	0.434066	0.138342	1232.71	1.33509	0.0100084	0.0454183	-0.0260811	0.00545609	0.0189267	11	chr12:131356095-131357228
ENSG00000132341	RAN	5128.55	1.49667	0.000594094	0.00835734	hsa-miR-205-5p	0.538462	0.0576344	29713.9	2.89766	4.41778e-11	2.25384e-08	-0.0260811	0.00545609	0.0189267	11	chr12:131356095-131357228
ENSG00000132341	RAN	5128.55	1.49667	0.000594094	0.00835734	hsa-miR-615-3p	0.395638	0.180849	6.92795	2.95289	0.00950906	0.0441228	-0.0260811	0.00545609	0.0189267	11	chr12:131356095-131357228
ENSG00000132341	RAN	5128.55	1.49667	0.000594094	0.00835734	hsa-miR-301b-3p	0.664835	0.0131656	122.595	2.80839	3.26515e-05	0.000705584	-0.0260811	0.00545609	0.0189267	11	chr12:131356095-131357228
ENSG00000132341	RAN	5128.55	1.49667	0.000594094	0.00835734	hsa-miR-301a-3p	0.807692	0.00083916	730.167	1.5854	0.00105056	0.00873158	-0.0260811	0.00545609	0.0189267	11	chr12:131356095-131357228
ENSG00000132341	RAN	5128.55	1.49667	0.000594094	0.00835734	hsa-miR-130b-3p	0.659341	0.0142256	101.516	1.8864	0.000477159	0.00517529	-0.0260811	0.00545609	0.0189267	11	chr12:131356095-131357228
ENSG00000132341	RAN	5128.55	1.49667	0.000594094	0.00835734	hsa-miR-944	0.747253	0.00332674	47.7295	4.29921	1.69555e-07	1.05606e-05	-0.0260811	0.00545609	0.0189267	11	chr12:131356095-131357228
ENSG00000132424	PNISR	899.856	-2.37854	3.02583e-07	2.98431e-05	hsa-miR-195-5p	0.340659	0.254706	257.011	-1.34233	0.00798536	0.0392181	-0.688301	0.0256616	0.0548436	7	chr6:99872727-99873206
ENSG00000132424	PNISR	899.856	-2.37854	3.02583e-07	2.98431e-05	hsa-miR-182-5p	-0.571429	0.0413423	7947.85	2.16663	0.000140289	0.00219528	-0.688301	0.0256616	0.0548436	7	chr6:99872727-99873206
ENSG00000132424	PNISR	899.856	-2.37854	3.02583e-07	2.98431e-05	hsa-miR-424-5p	-0.796703	0.00111365	95.3081	2.40504	0.000358404	0.00437215	-0.688301	0.0256616	0.0548436	7	chr6:99872727-99873206
ENSG00000132424	PNISR	899.856	-2.37854	3.02583e-07	2.98431e-05	hsa-miR-378a-3p	0.230769	0.448127	5831.36	-1.66358	0.0086474	0.0413073	-0.688301	0.0256616	0.0548436	7	chr6:99872727-99873206
ENSG00000132424	PNISR	899.856	-2.37854	3.02583e-07	2.98431e-05	hsa-miR-548k	-0.357143	0.23093	282.962	2.97097	0.000174889	0.00257678	-0.688301	0.0256616	0.0548436	7	chr6:99872727-99873206
ENSG00000132424	PNISR	899.856	-2.37854	3.02583e-07	2.98431e-05	hsa-miR-497-5p	0.527473	0.0639549	190.899	-1.45529	0.000169996	0.00252105	-0.688301	0.0256616	0.0548436	7	chr6:99872727-99873206
ENSG00000132432	SEC61G	883.07	2.09638	0.00337038	0.0279415	hsa-miR-26b-5p	-0.582418	0.0367413	1610.82	-0.994327	0.00027876	0.00369887	-0.0679967	0.139605	0.167596	5	chr7:54826582-54827188
ENSG00000132464	ENAM	4.80152	-4.32198	0.000311208	0.00519255
ENSG00000132470	ITGB4	11177	3.50567	7.26048e-07	5.73609e-05								0.169414	0.126647	0.155613	3	chr17:73717024-73717847
ENSG00000132475	H3F3B	8962.85	1.40993	1.89458e-05	0.000680764	hsa-miR-10a-5p	0.230769	0.448127	2339.44	1.48578	0.0090969	0.0428954
ENSG00000132475	H3F3B	8962.85	1.40993	1.89458e-05	0.000680764	hsa-miR-183-5p	0.516484	0.070749	430.799	2.10101	0.000470947	0.00516222
ENSG00000132475	H3F3B	8962.85	1.40993	1.89458e-05	0.000680764	hsa-miR-486-5p	-0.483516	0.0941347	9502.49	-3.14945	5.15673e-06	0.000167858
ENSG00000132475	H3F3B	8962.85	1.40993	1.89458e-05	0.000680764	hsa-miR-7705	0.500688	0.0813774	12.1261	3.25814	0.000169551	0.00252105
ENSG00000132475	H3F3B	8962.85	1.40993	1.89458e-05	0.000680764	hsa-miR-299-5p	-0.424785	0.147937	2.86544	-4.1993	3.02456e-05	0.000672815
ENSG00000132475	H3F3B	8962.85	1.40993	1.89458e-05	0.000680764	hsa-miR-141-5p	0.730769	0.00454773	541.383	3.9625	2.75753e-14	3.12842e-11
ENSG00000132485	ZRANB2	476.185	-1.4442	0.000891243	0.0111503								-0.886359	0.0114908	0.0322862	4	chr1:71546487-71546783
ENSG00000132554	RGS22	2.89071	-3.12427	0.00236223	0.0217486
ENSG00000132581	SDF2	736.176	1.74977	0.00459933	0.0347603								-0.509397	0.0892261	0.120474	13	chr17:26988722-26989391
ENSG00000132646	PCNA	1824.84	1.20631	0.00553687	0.0391988	hsa-miR-26b-5p	-0.43956	0.13286	1610.82	-0.994327	0.00027876	0.00369887	-0.332676	0.0434308	0.0756973	13	chr20:5107203-5108086
ENSG00000132646	PCNA	1824.84	1.20631	0.00553687	0.0391988	hsa-miR-24-3p	0.456044	0.117283	362.609	1.29796	0.00557843	0.0302087	-0.332676	0.0434308	0.0756973	13	chr20:5107203-5108086
ENSG00000132646	PCNA	1824.84	1.20631	0.00553687	0.0391988	hsa-miR-615-3p	0.525633	0.0650584	6.92795	2.95289	0.00950906	0.0441228	-0.332676	0.0434308	0.0756973	13	chr20:5107203-5108086
ENSG00000132646	PCNA	1824.84	1.20631	0.00553687	0.0391988	hsa-miR-542-3p	0.818681	0.000620988	28.4802	3.01548	0.000388713	0.00465745	-0.332676	0.0434308	0.0756973	13	chr20:5107203-5108086
ENSG00000132669	RIN2	883.804	1.77905	0.000553189	0.00795204	hsa-miR-200c-3p	0.467033	0.107609	1678.15	3.18097	5.99503e-10	1.1056e-07
ENSG00000132669	RIN2	883.804	1.77905	0.000553189	0.00795204	hsa-miR-141-3p	0.538462	0.0576344	262.702	3.29864	3.84188e-10	7.92475e-08
ENSG00000132669	RIN2	883.804	1.77905	0.000553189	0.00795204	hsa-miR-200b-3p	0.494505	0.0858235	252.179	2.64077	1.06224e-06	4.72593e-05
ENSG00000132669	RIN2	883.804	1.77905	0.000553189	0.00795204	hsa-miR-429	0.445055	0.127524	700.412	2.59625	1.45181e-05	0.000378639
ENSG00000132669	RIN2	883.804	1.77905	0.000553189	0.00795204	hsa-miR-200a-3p	0.549451	0.0517706	300.974	2.78816	2.63476e-07	1.49457e-05
ENSG00000132681	ATP1A4	8.98608	-4.12903	2.89964e-05	0.000929194
ENSG00000132698	RAB25	1955.16	2.13332	0.000373074	0.00594008
ENSG00000132704	FCRL2	126.255	-4.46965	3.88943e-06	0.000212459	hsa-miR-542-3p	-0.726273	0.00493412	28.4802	3.01548	0.000388713	0.00465745
ENSG00000132716	DCAF8	1125.95	-1.00595	0.000408521	0.00635624	hsa-miR-93-5p	-0.56044	0.0463459	1232.71	1.33509	0.0100084	0.0454183
ENSG00000132716	DCAF8	1125.95	-1.00595	0.000408521	0.00635624	hsa-miR-26b-5p	0.631868	0.020516	1610.82	-0.994327	0.00027876	0.00369887
ENSG00000132716	DCAF8	1125.95	-1.00595	0.000408521	0.00635624	hsa-miR-21-5p	-0.324176	0.279882	75885.3	1.85546	6.49004e-07	3.13317e-05
ENSG00000132716	DCAF8	1125.95	-1.00595	0.000408521	0.00635624	hsa-miR-106b-5p	-0.521978	0.0672917	392.781	1.17291	0.00911221	0.0428954
ENSG00000132716	DCAF8	1125.95	-1.00595	0.000408521	0.00635624	hsa-miR-130b-3p	-0.620879	0.0235382	101.516	1.8864	0.000477159	0.00517529
ENSG00000132718	SYT11	199.586	-1.55792	0.00249125	0.0226225	hsa-miR-205-3p	-0.478022	0.0984901	43.6082	3.30527	3.7499e-06	0.0001309	-0.722993	0.0344252	0.0657521	7	chr1:155829110-155829431
ENSG00000132749	MTL5	84.279	2.20663	0.0029084	0.0251846	hsa-miR-24-3p	0	1	362.609	1.29796	0.00557843	0.0302087	-0.0726942	0.444354	0.462108	2	chr11:68518755-68518968
ENSG00000132819	RBM38	765.61	-1.6866	0.00065918	0.00902268								-0.102936	0.511911	0.52731	3	chr20:55964917-55965271
ENSG00000132819	RBM38	765.61	-1.6866	0.00065918	0.00902268								0.18686	0.0786176	0.110268	5	chr20:55966213-55966964
ENSG00000132840	BHMT2	46.1812	-2.09767	0.000139237	0.00293223	hsa-miR-150-5p	0.5	0.0818642	2544.62	-2.06442	0.00699689	0.0355167	1.19409	6.97411e-07	3.52599e-05	5	chr5:78365299-78365711
ENSG00000132840	BHMT2	46.1812	-2.09767	0.000139237	0.00293223	hsa-miR-93-5p	-0.582418	0.0367413	1232.71	1.33509	0.0100084	0.0454183	1.19409	6.97411e-07	3.52599e-05	5	chr5:78365299-78365711
ENSG00000132840	BHMT2	46.1812	-2.09767	0.000139237	0.00293223	hsa-miR-106b-5p	-0.587912	0.0345861	392.781	1.17291	0.00911221	0.0428954	1.19409	6.97411e-07	3.52599e-05	5	chr5:78365299-78365711
ENSG00000132950	ZMYM5	123.424	-1.36771	0.00548109	0.0390003								-0.0709496	0.148982	0.176402	9	chr13:20436777-20439089
ENSG00000132952	USPL1	199.944	-1.47956	0.00201186	0.0195172								-0.113981	0.0868036	0.118187	9	chr13:31191512-31192189
ENSG00000132963	POMP	1192.23	1.42145	0.00375703	0.0302223	hsa-miR-96-5p	0.549451	0.0517706	66.6857	2.57776	0.000342392	0.00427437	0.0557814	0.342105	0.362236	4	chr13:29233149-29233513
ENSG00000132963	POMP	1192.23	1.42145	0.00375703	0.0302223	hsa-miR-26b-5p	-0.406593	0.167978	1610.82	-0.994327	0.00027876	0.00369887	0.0557814	0.342105	0.362236	4	chr13:29233149-29233513
ENSG00000132963	POMP	1192.23	1.42145	0.00375703	0.0302223	hsa-miR-301a-3p	0.598901	0.0305541	730.167	1.5854	0.00105056	0.00873158	0.0557814	0.342105	0.362236	4	chr13:29233149-29233513
ENSG00000133056	PIK3C2B	524.259	-2.18672	6.28971e-07	5.24231e-05	hsa-miR-30c-5p	0.32967	0.271335	321.923	-1.19963	0.00256537	0.0169336	-0.0426703	0.372123	0.391489	3	chr1:204463294-204464086
ENSG00000133056	PIK3C2B	524.259	-2.18672	6.28971e-07	5.24231e-05	hsa-miR-101-3p	0.423077	0.149749	994.21	-1.46433	1.43582e-05	0.000378639	-0.0426703	0.372123	0.391489	3	chr1:204463294-204464086
ENSG00000133106	EPSTI1	923.332	2.19306	0.00699975	0.0462721								-0.601029	0.00164283	0.00775551	5	chr13:43566075-43566508
ENSG00000133110	POSTN	2630.31	4.27545	3.36211e-07	3.21145e-05
ENSG00000133195	SLC39A11	488.5	1.64699	0.000696846	0.00938628	hsa-miR-4662a-5p	0.335165	0.262943	32.5549	2.75723	0.000512421	0.00540783
ENSG00000133392	MYH11	1176.85	-3.45244	6.27418e-05	0.0016526	hsa-miR-301b-3p	-0.571429	0.0413423	122.595	2.80839	3.26515e-05	0.000705584	0.214369	0.0291129	0.0592167	5	chr16:15950840-15951266
ENSG00000133392	MYH11	1176.85	-3.45244	6.27418e-05	0.0016526	hsa-miR-301a-3p	-0.681319	0.0103404	730.167	1.5854	0.00105056	0.00873158	0.214369	0.0291129	0.0592167	5	chr16:15950840-15951266
ENSG00000133392	MYH11	1176.85	-3.45244	6.27418e-05	0.0016526	hsa-miR-130b-3p	-0.532967	0.0607365	101.516	1.8864	0.000477159	0.00517529	0.214369	0.0291129	0.0592167	5	chr16:15950840-15951266
ENSG00000133454	MYO18B	258.64	-2.92796	0.00301374	0.0258501
ENSG00000133460	SLC2A11	68.7012	-1.53335	0.00066577	0.00908487								-0.285495	0.0193173	0.045939	12	chr22:24199059-24200206
ENSG00000133477	FAM83F	1093.34	3.03913	1.74391e-05	0.000643652	hsa-miR-1285-3p	0.675824	0.0112252	19.5278	1.94637	0.00644645	0.0332432	0.960913	1.4738e-05	0.000266155	7	chr22:40390485-40391490
ENSG00000133561	GIMAP6	377.175	-2.07193	0.000504252	0.00743521
ENSG00000133574	GIMAP4	348.726	-1.74238	0.00103168	0.012308	hsa-miR-548k	-0.230769	0.448127	282.962	2.97097	0.000174889	0.00257678
ENSG00000133740	E2F5	57.7505	-2.30289	0.000556322	0.0079777	hsa-miR-205-5p	-0.428571	0.143971	29713.9	2.89766	4.41778e-11	2.25384e-08	-0.069216	0.139183	0.167227	14	chr8:86089202-86090287
ENSG00000133740	E2F5	57.7505	-2.30289	0.000556322	0.0079777	hsa-miR-106b-5p	-0.203297	0.505315	392.781	1.17291	0.00911221	0.0428954	-0.069216	0.139183	0.167227	14	chr8:86089202-86090287
ENSG00000133740	E2F5	57.7505	-2.30289	0.000556322	0.0079777	hsa-miR-93-5p	-0.0494505	0.872544	1232.71	1.33509	0.0100084	0.0454183	-0.069216	0.139183	0.167227	14	chr8:86089202-86090287
ENSG00000133740	E2F5	57.7505	-2.30289	0.000556322	0.0079777	hsa-miR-378a-3p	0.335165	0.262943	5831.36	-1.66358	0.0086474	0.0413073	-0.069216	0.139183	0.167227	14	chr8:86089202-86090287
ENSG00000133858	ZFC3H1	383.085	-1.59692	0.00267181	0.0237809	hsa-miR-342-3p	0.186813	0.541124	405.055	-1.19474	0.0058719	0.0313059
ENSG00000133878	DUSP26	186.29	-4.42938	2.31265e-06	0.000145076								-0.00157292	0.000546783	0.00341539	7	chr8:33456916-33457515
ENSG00000133935	C14orf1	588.128	1.5933	0.00204241	0.0197154	hsa-miR-183-5p	0.697802	0.00800072	430.799	2.10101	0.000470947	0.00516222	0.00958739	0.145152	0.172844	11	chr14:76127256-76127914
ENSG00000134001	EIF2S1	988.522	1.24025	0.000865906	0.010949	hsa-miR-21-5p	0.686813	0.0095095	75885.3	1.85546	6.49004e-07	3.13317e-05	-0.408661	0.0296794	0.0599187	15	chr14:67826140-67827526
ENSG00000134001	EIF2S1	988.522	1.24025	0.000865906	0.010949	hsa-miR-93-5p	0.0934066	0.7615	1232.71	1.33509	0.0100084	0.0454183	-0.408661	0.0296794	0.0599187	15	chr14:67826140-67827526
ENSG00000134001	EIF2S1	988.522	1.24025	0.000865906	0.010949	hsa-miR-106b-5p	0.230769	0.448127	392.781	1.17291	0.00911221	0.0428954	-0.408661	0.0296794	0.0599187	15	chr14:67826140-67827526
ENSG00000134001	EIF2S1	988.522	1.24025	0.000865906	0.010949	hsa-miR-30c-5p	-0.395604	0.180889	321.923	-1.19963	0.00256537	0.0169336	-0.408661	0.0296794	0.0599187	15	chr14:67826140-67827526
ENSG00000134020	PEBP4	120.268	-4.8092	2.88129e-06	0.000173395								-0.572073	0.0154682	0.039675	6	chr8:22856801-22857728
ENSG00000134057	CCNB1	757.806	1.3952	0.00412897	0.0322063	hsa-miR-24-3p	0.736264	0.00410771	362.609	1.29796	0.00557843	0.0302087	-0.399857	0.0137576	0.0366531	7	chr5:68462676-68463214
ENSG00000134057	CCNB1	757.806	1.3952	0.00412897	0.0322063	hsa-miR-183-5p	0.67033	0.0121662	430.799	2.10101	0.000470947	0.00516222	-0.399857	0.0137576	0.0366531	7	chr5:68462676-68463214
ENSG00000134061	CD180	165.193	-2.30054	0.00129846	0.0144018	hsa-miR-195-5p	0	1	257.011	-1.34233	0.00798536	0.0392181
ENSG00000134061	CD180	165.193	-2.30054	0.00129846	0.0144018	hsa-miR-101-3p	0.5	0.0818642	994.21	-1.46433	1.43582e-05	0.000378639
ENSG00000134061	CD180	165.193	-2.30054	0.00129846	0.0144018	hsa-miR-497-5p	0.0549451	0.858504	190.899	-1.45529	0.000169996	0.00252105
ENSG00000134061	CD180	165.193	-2.30054	0.00129846	0.0144018	hsa-miR-424-5p	-0.576923	0.0389926	95.3081	2.40504	0.000358404	0.00437215
ENSG00000134061	CD180	165.193	-2.30054	0.00129846	0.0144018	hsa-miR-25-5p	-0.226523	0.456754	12.8036	3.75201	0.000334379	0.00424726
ENSG00000134153	EMC7	541.738	1.02852	0.00747105	0.0483856	hsa-miR-26b-5p	-0.313187	0.297438	1610.82	-0.994327	0.00027876	0.00369887	-0.645058	0.0108203	0.0309403	7	chr15:34393815-34394264
ENSG00000134153	EMC7	541.738	1.02852	0.00747105	0.0483856	hsa-miR-24-3p	0.692308	0.00873032	362.609	1.29796	0.00557843	0.0302087	-0.645058	0.0108203	0.0309403	7	chr15:34393815-34394264
ENSG00000134153	EMC7	541.738	1.02852	0.00747105	0.0483856	hsa-miR-150-5p	-0.593407	0.0325244	2544.62	-2.06442	0.00699689	0.0355167	-0.645058	0.0108203	0.0309403	7	chr15:34393815-34394264
ENSG00000134153	EMC7	541.738	1.02852	0.00747105	0.0483856	hsa-miR-342-3p	-0.269231	0.373733	405.055	-1.19474	0.0058719	0.0313059	-0.645058	0.0108203	0.0309403	7	chr15:34393815-34394264
ENSG00000134153	EMC7	541.738	1.02852	0.00747105	0.0483856	hsa-miR-548k	0.285714	0.344	282.962	2.97097	0.000174889	0.00257678	-0.645058	0.0108203	0.0309403	7	chr15:34393815-34394264
ENSG00000134186	PRPF38B	469.689	-1.49866	0.000244213	0.00437489	hsa-miR-101-3p	0.489011	0.0899131	994.21	-1.46433	1.43582e-05	0.000378639	-0.0987118	0.0781887	0.109839	7	chr1:109234789-109235161
ENSG00000134186	PRPF38B	469.689	-1.49866	0.000244213	0.00437489	hsa-miR-142-3p	0.445055	0.127524	573.813	-1.79018	0.00161955	0.0122492	-0.0987118	0.0781887	0.109839	7	chr1:109234789-109235161
ENSG00000134201	GSTM5	38.3641	-3.34421	1.92568e-06	0.000124315
ENSG00000134240	HMGCS2	43.412	-3.74229	0.000701637	0.00944364
ENSG00000134247	PTGFRN	2384.48	2.81016	4.75817e-07	4.18177e-05	hsa-miR-24-3p	0.587912	0.0345861	362.609	1.29796	0.00557843	0.0302087	0.360225	0.000284066	0.00212768	12	chr1:117452204-117453452
ENSG00000134247	PTGFRN	2384.48	2.81016	4.75817e-07	4.18177e-05	hsa-miR-106b-5p	0.115385	0.70739	392.781	1.17291	0.00911221	0.0428954	0.360225	0.000284066	0.00212768	12	chr1:117452204-117453452
ENSG00000134247	PTGFRN	2384.48	2.81016	4.75817e-07	4.18177e-05	hsa-miR-93-5p	0.126374	0.680785	1232.71	1.33509	0.0100084	0.0454183	0.360225	0.000284066	0.00212768	12	chr1:117452204-117453452
ENSG00000134247	PTGFRN	2384.48	2.81016	4.75817e-07	4.18177e-05	hsa-miR-139-5p	-0.296703	0.324922	29.5114	-1.70104	0.00240497	0.0162407	0.360225	0.000284066	0.00212768	12	chr1:117452204-117453452
ENSG00000134247	PTGFRN	2384.48	2.81016	4.75817e-07	4.18177e-05	hsa-miR-615-3p	0.740408	0.00379813	6.92795	2.95289	0.00950906	0.0441228	0.360225	0.000284066	0.00212768	12	chr1:117452204-117453452
ENSG00000134258	VTCN1	83.0524	3.40066	0.000871427	0.0109875
ENSG00000134291	TMEM106C	959.489	1.81871	0.000940371	0.0115586								-0.0152142	0.0817805	0.113365	8	chr12:48357196-48357507
ENSG00000134321	RSAD2	1131.9	2.57307	0.0021829	0.0206573	hsa-miR-26b-5p	-0.43956	0.13286	1610.82	-0.994327	0.00027876	0.00369887	-0.0464761	0.0188227	0.0451976	13	chr2:7005164-7006340
ENSG00000134324	LPIN1	507.287	-2.33015	0.00123501	0.0139348
ENSG00000134443	GRP	14.6113	3.93521	0.000422696	0.00651965								2.02285	9.98416e-06	0.000209458	8	chr18:56887092-56887665
ENSG00000134489	HRH4	10.4502	-1.96273	0.0020445	0.0197154	hsa-miR-125a-5p	-0.593407	0.0325244	1328.97	1.4942	0.00030121	0.00392785
ENSG00000134504	KCTD1	555	1.51058	0.000451198	0.00682111	hsa-miR-196a-5p	0.453921	0.119217	52.6512	4.23545	5.03716e-05	0.000960447	-0.42384	0.0221949	0.050131	6	chr18:24235590-24237261
ENSG00000134516	DOCK2	582.449	-2.02076	0.00472269	0.0353614								1.91068	7.34223e-05	0.000813285	4	chr5:169064271-169064702
ENSG00000134668	SPOCD1	68.0337	4.73801	3.18028e-07	3.06845e-05
ENSG00000134717	BTF3L4	497.513	1.07448	0.00766219	0.0492316	hsa-miR-93-5p	0.181319	0.553295	1232.71	1.33509	0.0100084	0.0454183	-0.047402	0.290082	0.31161	3	chr1:52520747-52521124
ENSG00000134717	BTF3L4	497.513	1.07448	0.00766219	0.0492316	hsa-miR-93-5p	0.181319	0.553295	1232.71	1.33509	0.0100084	0.0454183	-0.383785	0.07737	0.109011	7	chr1:52521781-52522296
ENSG00000134717	BTF3L4	497.513	1.07448	0.00766219	0.0492316	hsa-miR-106b-5p	0.401099	0.174357	392.781	1.17291	0.00911221	0.0428954	-0.047402	0.290082	0.31161	3	chr1:52520747-52521124
ENSG00000134717	BTF3L4	497.513	1.07448	0.00766219	0.0492316	hsa-miR-106b-5p	0.401099	0.174357	392.781	1.17291	0.00911221	0.0428954	-0.383785	0.07737	0.109011	7	chr1:52521781-52522296
ENSG00000134717	BTF3L4	497.513	1.07448	0.00766219	0.0492316	hsa-miR-301a-3p	0.32967	0.271335	730.167	1.5854	0.00105056	0.00873158	-0.047402	0.290082	0.31161	3	chr1:52520747-52521124
ENSG00000134717	BTF3L4	497.513	1.07448	0.00766219	0.0492316	hsa-miR-301a-3p	0.32967	0.271335	730.167	1.5854	0.00105056	0.00873158	-0.383785	0.07737	0.109011	7	chr1:52521781-52522296
ENSG00000134717	BTF3L4	497.513	1.07448	0.00766219	0.0492316	hsa-miR-130b-3p	0.401099	0.174357	101.516	1.8864	0.000477159	0.00517529	-0.047402	0.290082	0.31161	3	chr1:52520747-52521124
ENSG00000134717	BTF3L4	497.513	1.07448	0.00766219	0.0492316	hsa-miR-130b-3p	0.401099	0.174357	101.516	1.8864	0.000477159	0.00517529	-0.383785	0.07737	0.109011	7	chr1:52521781-52522296
ENSG00000134717	BTF3L4	497.513	1.07448	0.00766219	0.0492316	hsa-miR-301b-3p	0.39011	0.187574	122.595	2.80839	3.26515e-05	0.000705584	-0.047402	0.290082	0.31161	3	chr1:52520747-52521124
ENSG00000134717	BTF3L4	497.513	1.07448	0.00766219	0.0492316	hsa-miR-301b-3p	0.39011	0.187574	122.595	2.80839	3.26515e-05	0.000705584	-0.383785	0.07737	0.109011	7	chr1:52521781-52522296
ENSG00000134717	BTF3L4	497.513	1.07448	0.00766219	0.0492316	hsa-miR-486-5p	-0.532967	0.0607365	9502.49	-3.14945	5.15673e-06	0.000167858	-0.047402	0.290082	0.31161	3	chr1:52520747-52521124
ENSG00000134717	BTF3L4	497.513	1.07448	0.00766219	0.0492316	hsa-miR-486-5p	-0.532967	0.0607365	9502.49	-3.14945	5.15673e-06	0.000167858	-0.383785	0.07737	0.109011	7	chr1:52521781-52522296
ENSG00000134717	BTF3L4	497.513	1.07448	0.00766219	0.0492316	hsa-miR-29c-5p	-0.110499	0.719319	2.77201	-2.39964	0.0086098	0.0412144	-0.047402	0.290082	0.31161	3	chr1:52520747-52521124
ENSG00000134717	BTF3L4	497.513	1.07448	0.00766219	0.0492316	hsa-miR-29c-5p	-0.110499	0.719319	2.77201	-2.39964	0.0086098	0.0412144	-0.383785	0.07737	0.109011	7	chr1:52521781-52522296
ENSG00000134762	DSC3	4315.73	1.62905	0.0048599	0.0360091	hsa-miR-195-3p	-0.214286	0.482054	8.44411	-1.76588	0.00255148	0.0169278	0.605446	1.50248e-05	0.000269695	17	chr18:28621490-28623117
ENSG00000134884	ARGLU1	782.74	-2.17067	1.59195e-05	0.000603887								-0.166257	0.0949049	0.125872	8	chr13:107219927-107220664
ENSG00000134962	KLB	27.1438	-1.66392	0.00586225	0.0408608	hsa-miR-93-5p	-0.153846	0.615799	1232.71	1.33509	0.0100084	0.0454183
ENSG00000135047	CTSL	1954.2	1.91667	0.00262842	0.0235328								0.857611	0.00036319	0.00256035	7	chr9:90340716-90341542
ENSG00000135063	FAM189A2	77.1396	-3.76591	8.6469e-09	1.91885e-06								-0.434979	0.0451191	0.077507	3	chr9:71939502-71940679
ENSG00000135069	PSAT1	392.867	1.70174	0.000483298	0.00719194	hsa-miR-26b-5p	-0.769231	0.00211223	1610.82	-0.994327	0.00027876	0.00369887	0.0927164	0.0716841	0.103658	8	chr9:80911780-80912611
ENSG00000135069	PSAT1	392.867	1.70174	0.000483298	0.00719194	hsa-miR-195-5p	-0.521978	0.0672917	257.011	-1.34233	0.00798536	0.0392181	0.0927164	0.0716841	0.103658	8	chr9:80911780-80912611
ENSG00000135069	PSAT1	392.867	1.70174	0.000483298	0.00719194	hsa-miR-145-5p	-0.263736	0.383937	610.066	-1.96236	0.00187397	0.0135415	0.0927164	0.0716841	0.103658	8	chr9:80911780-80912611
ENSG00000135069	PSAT1	392.867	1.70174	0.000483298	0.00719194	hsa-miR-203a-3p	0.423077	0.149749	4703.93	1.68735	0.00323059	0.0200293	0.0927164	0.0716841	0.103658	8	chr9:80911780-80912611
ENSG00000135069	PSAT1	392.867	1.70174	0.000483298	0.00719194	hsa-miR-342-3p	-0.587912	0.0345861	405.055	-1.19474	0.0058719	0.0313059	0.0927164	0.0716841	0.103658	8	chr9:80911780-80912611
ENSG00000135069	PSAT1	392.867	1.70174	0.000483298	0.00719194	hsa-miR-424-5p	0.472527	0.102981	95.3081	2.40504	0.000358404	0.00437215	0.0927164	0.0716841	0.103658	8	chr9:80911780-80912611
ENSG00000135069	PSAT1	392.867	1.70174	0.000483298	0.00719194	hsa-miR-497-5p	-0.401099	0.174357	190.899	-1.45529	0.000169996	0.00252105	0.0927164	0.0716841	0.103658	8	chr9:80911780-80912611
ENSG00000135069	PSAT1	392.867	1.70174	0.000483298	0.00719194	hsa-miR-140-3p	-0.478022	0.0984901	18.3347	-1.54434	0.00240311	0.0162407	0.0927164	0.0716841	0.103658	8	chr9:80911780-80912611
ENSG00000135094	SDS	91.568	2.42872	0.00193789	0.0190166
ENSG00000135114	OASL	700.17	3.62406	1.17745e-06	8.46286e-05
ENSG00000135144	DTX1	206.506	-3.58237	2.63389e-09	8.20341e-07								0.110094	0.0276556	0.0574571	5	chr12:113494390-113495534
ENSG00000135164	DMTF1	430.329	-1.60874	0.00381006	0.0304822	hsa-miR-21-5p	-0.472527	0.102981	75885.3	1.85546	6.49004e-07	3.13317e-05	0.0617261	0.0181598	0.0441676	7	chr7:86781625-86782194
ENSG00000135164	DMTF1	430.329	-1.60874	0.00381006	0.0304822	hsa-miR-195-5p	0.538462	0.0576344	257.011	-1.34233	0.00798536	0.0392181	0.0617261	0.0181598	0.0441676	7	chr7:86781625-86782194
ENSG00000135164	DMTF1	430.329	-1.60874	0.00381006	0.0304822	hsa-miR-424-5p	-0.637363	0.0191181	95.3081	2.40504	0.000358404	0.00437215	0.0617261	0.0181598	0.0441676	7	chr7:86781625-86782194
ENSG00000135164	DMTF1	430.329	-1.60874	0.00381006	0.0304822	hsa-miR-497-5p	0.626374	0.0219886	190.899	-1.45529	0.000169996	0.00252105	0.0617261	0.0181598	0.0441676	7	chr7:86781625-86782194
ENSG00000135218	CD36	259.288	-3.13944	4.92575e-05	0.00141305	hsa-miR-26b-5p	0.104396	0.734304	1610.82	-0.994327	0.00027876	0.00369887
ENSG00000135218	CD36	259.288	-3.13944	4.92575e-05	0.00141305	hsa-miR-455-5p	-0.39011	0.187574	389.576	2.54479	0.000119575	0.0019519
ENSG00000135424	ITGA7	482.494	-2.93822	6.30068e-05	0.00165712	hsa-miR-615-3p	-0.565197	0.0441289	6.92795	2.95289	0.00950906	0.0441228	-0.364167	0.0963672	0.127263	7	chr12:56109799-56110298
ENSG00000135426	TESPA1	189.018	-2.23431	0.000863456	0.0109414	hsa-miR-29c-3p	0.340659	0.254706	314.028	-1.54532	8.90778e-07	4.04235e-05
ENSG00000135426	TESPA1	189.018	-2.23431	0.000863456	0.0109414	hsa-miR-342-3p	0.263736	0.383937	405.055	-1.19474	0.0058719	0.0313059
ENSG00000135439	AGAP2	187.576	-2.44368	2.92971e-05	0.000932099
ENSG00000135446	CDK4	2367.55	2.19427	0.000146725	0.00304657	hsa-miR-24-3p	0.631868	0.020516	362.609	1.29796	0.00557843	0.0302087	-1.0896	0.031304	0.0619193	3	chr12:58148889-58149781
ENSG00000135446	CDK4	2367.55	2.19427	0.000146725	0.00304657	hsa-miR-145-5p	-0.351648	0.2387	610.066	-1.96236	0.00187397	0.0135415	-1.0896	0.031304	0.0619193	3	chr12:58148889-58149781
ENSG00000135446	CDK4	2367.55	2.19427	0.000146725	0.00304657	hsa-miR-195-5p	-0.445055	0.127524	257.011	-1.34233	0.00798536	0.0392181	-1.0896	0.031304	0.0619193	3	chr12:58148889-58149781
ENSG00000135446	CDK4	2367.55	2.19427	0.000146725	0.00304657	hsa-miR-497-5p	-0.467033	0.107609	190.899	-1.45529	0.000169996	0.00252105	-1.0896	0.031304	0.0619193	3	chr12:58148889-58149781
ENSG00000135446	CDK4	2367.55	2.19427	0.000146725	0.00304657	hsa-miR-301b-3p	0.791209	0.00127502	122.595	2.80839	3.26515e-05	0.000705584	-1.0896	0.031304	0.0619193	3	chr12:58148889-58149781
ENSG00000135446	CDK4	2367.55	2.19427	0.000146725	0.00304657	hsa-miR-301a-3p	0.917582	9.90623e-06	730.167	1.5854	0.00105056	0.00873158	-1.0896	0.031304	0.0619193	3	chr12:58148889-58149781
ENSG00000135446	CDK4	2367.55	2.19427	0.000146725	0.00304657	hsa-miR-130b-3p	0.686813	0.0095095	101.516	1.8864	0.000477159	0.00517529	-1.0896	0.031304	0.0619193	3	chr12:58148889-58149781
ENSG00000135446	CDK4	2367.55	2.19427	0.000146725	0.00304657	hsa-miR-1307-3p	0.467033	0.107609	46.1219	1.75766	0.00209247	0.0145261	-1.0896	0.031304	0.0619193	3	chr12:58148889-58149781
ENSG00000135446	CDK4	2367.55	2.19427	0.000146725	0.00304657	hsa-miR-486-5p	-0.324176	0.279882	9502.49	-3.14945	5.15673e-06	0.000167858	-1.0896	0.031304	0.0619193	3	chr12:58148889-58149781
ENSG00000135447	PPP1R1A	272.709	-5.75997	3.55032e-09	1.00046e-06	hsa-miR-1285-3p	-0.318681	0.288583	19.5278	1.94637	0.00644645	0.0332432	0.284846	0.00106681	0.00560428	5	chr12:54981934-54982591
ENSG00000135451	TROAP	426.613	2.15173	0.00175639	0.0178076	hsa-miR-615-3p	0.226079	0.457661	6.92795	2.95289	0.00950906	0.0441228	-0.758008	0.0397595	0.0717184	11	chr12:49716631-49717018
ENSG00000135469	COQ10A	187.918	-2.45828	0.000685089	0.00927718								-0.318881	0.0789282	0.110564	12	chr12:56660443-56661131
ENSG00000135525	MAP7	334.009	1.76235	0.000216171	0.00397687	hsa-miR-93-5p	-0.0824176	0.788951	1232.71	1.33509	0.0100084	0.0454183	0.512741	0.000103748	0.00104437	12	chr6:136870827-136872145
ENSG00000135525	MAP7	334.009	1.76235	0.000216171	0.00397687	hsa-miR-106b-5p	0.0989011	0.747868	392.781	1.17291	0.00911221	0.0428954	0.512741	0.000103748	0.00104437	12	chr6:136870827-136872145
ENSG00000135525	MAP7	334.009	1.76235	0.000216171	0.00397687	hsa-miR-130b-3p	0.39011	0.187574	101.516	1.8864	0.000477159	0.00517529	0.512741	0.000103748	0.00104437	12	chr6:136870827-136872145
ENSG00000135525	MAP7	334.009	1.76235	0.000216171	0.00397687	hsa-miR-301b-3p	0.28022	0.353764	122.595	2.80839	3.26515e-05	0.000705584	0.512741	0.000103748	0.00104437	12	chr6:136870827-136872145
ENSG00000135525	MAP7	334.009	1.76235	0.000216171	0.00397687	hsa-miR-301a-3p	0.324176	0.279882	730.167	1.5854	0.00105056	0.00873158	0.512741	0.000103748	0.00104437	12	chr6:136870827-136872145
ENSG00000135525	MAP7	334.009	1.76235	0.000216171	0.00397687	hsa-miR-1307-3p	0.604396	0.0286727	46.1219	1.75766	0.00209247	0.0145261	0.512741	0.000103748	0.00104437	12	chr6:136870827-136872145
ENSG00000135525	MAP7	334.009	1.76235	0.000216171	0.00397687	hsa-miR-205-3p	0.428571	0.143971	43.6082	3.30527	3.7499e-06	0.0001309	0.512741	0.000103748	0.00104437	12	chr6:136870827-136872145
ENSG00000135540	NHSL1	275.884	1.77518	0.00230343	0.0213875								-0.181935	0.0675636	0.0998072	3	chr6:139013564-139014881
ENSG00000135596	MICAL1	776.889	-2.00433	0.000495513	0.0073185
ENSG00000135605	TEC	37.3105	-1.93199	0.000991331	0.0119316								0.0685776	0.545308	0.559242	2	chr4:48271363-48271846
ENSG00000135605	TEC	37.3105	-1.93199	0.000991331	0.0119316								0.302112	0.00406217	0.0152767	4	chr4:48272027-48272298
ENSG00000135744	AGT	54.8173	-2.66829	0.00300663	0.0258108	hsa-miR-26b-5p	-0.0934066	0.7615	1610.82	-0.994327	0.00027876	0.00369887
ENSG00000135750	KCNK1	350.527	2.66685	5.84491e-07	4.91776e-05	hsa-miR-342-3p	-0.379121	0.201406	405.055	-1.19474	0.0058719	0.0313059	0.516341	6.0396e-05	0.000703993	10	chr1:233749374-233750314
ENSG00000135821	GLUL	15364.3	2.16892	5.61433e-05	0.00153577	hsa-miR-183-5p	0.241758	0.426176	430.799	2.10101	0.000470947	0.00516222	-0.32334	0.0651286	0.0974505	17	chr1:182359698-182361563
ENSG00000135821	GLUL	15364.3	2.16892	5.61433e-05	0.00153577	hsa-miR-24-3p	0.368132	0.215857	362.609	1.29796	0.00557843	0.0302087	-0.32334	0.0651286	0.0974505	17	chr1:182359698-182361563
ENSG00000135821	GLUL	15364.3	2.16892	5.61433e-05	0.00153577	hsa-miR-196a-5p	0.206328	0.498849	52.6512	4.23545	5.03716e-05	0.000960447	-0.32334	0.0651286	0.0974505	17	chr1:182359698-182361563
ENSG00000135821	GLUL	15364.3	2.16892	5.61433e-05	0.00153577	hsa-miR-615-3p	0.305207	0.310573	6.92795	2.95289	0.00950906	0.0441228	-0.32334	0.0651286	0.0974505	17	chr1:182359698-182361563
ENSG00000135823	STX6	717.81	1.10025	0.00527602	0.0379058	hsa-miR-106b-5p	0.153846	0.615799	392.781	1.17291	0.00911221	0.0428954	-0.141943	0.275506	0.297452	6	chr1:180991720-180992149
ENSG00000135823	STX6	717.81	1.10025	0.00527602	0.0379058	hsa-miR-142-3p	0.0274725	0.929012	573.813	-1.79018	0.00161955	0.0122492	-0.141943	0.275506	0.297452	6	chr1:180991720-180992149
ENSG00000135823	STX6	717.81	1.10025	0.00527602	0.0379058	hsa-miR-93-5p	-0.0604396	0.844502	1232.71	1.33509	0.0100084	0.0454183	-0.141943	0.275506	0.297452	6	chr1:180991720-180992149
ENSG00000135823	STX6	717.81	1.10025	0.00527602	0.0379058	hsa-miR-301b-3p	0.340659	0.254706	122.595	2.80839	3.26515e-05	0.000705584	-0.141943	0.275506	0.297452	6	chr1:180991720-180992149
ENSG00000135823	STX6	717.81	1.10025	0.00527602	0.0379058	hsa-miR-301a-3p	0.357143	0.23093	730.167	1.5854	0.00105056	0.00873158	-0.141943	0.275506	0.297452	6	chr1:180991720-180992149
ENSG00000135823	STX6	717.81	1.10025	0.00527602	0.0379058	hsa-miR-130b-3p	0.351648	0.2387	101.516	1.8864	0.000477159	0.00517529	-0.141943	0.275506	0.297452	6	chr1:180991720-180992149
ENSG00000135847	ACBD6	425.792	1.36613	0.00136641	0.0149449								-0.64968	0.0285588	0.0585698	8	chr1:180471326-180472277
ENSG00000135898	GPR55	40.7725	-2.09142	0.00119187	0.0135942	hsa-miR-24-3p	-0.626374	0.0219886	362.609	1.29796	0.00557843	0.0302087
ENSG00000135926	TMBIM1	3376.49	1.2113	0.00493745	0.0363891								-0.369262	0.0491816	0.0816216	7	chr2:219156978-219157380
ENSG00000135929	CYP27A1	350.203	-2.62331	1.35607e-05	0.000536176								0.759386	0.103113	0.133694	3	chr2:219646433-219647181
ENSG00000135931	ARMC9	83.8183	2.10456	0.00256115	0.0230686								-0.419403	0.0375141	0.0692445	7	chr2:232063174-232063616
ENSG00000135976	ANKRD36	159.714	-1.60745	0.000694263	0.00937827	hsa-miR-96-5p	-0.598901	0.0305541	66.6857	2.57776	0.000342392	0.00427437	-0.168378	0.0191857	0.0457492	3	chr2:97778470-97779540
ENSG00000135976	ANKRD36	159.714	-1.60745	0.000694263	0.00937827	hsa-miR-182-5p	-0.467033	0.107609	7947.85	2.16663	0.000140289	0.00219528	-0.168378	0.0191857	0.0457492	3	chr2:97778470-97779540
ENSG00000135976	ANKRD36	159.714	-1.60745	0.000694263	0.00937827	hsa-miR-183-5p	-0.664835	0.0131656	430.799	2.10101	0.000470947	0.00516222	-0.168378	0.0191857	0.0457492	3	chr2:97778470-97779540
ENSG00000135976	ANKRD36	159.714	-1.60745	0.000694263	0.00937827	hsa-miR-195-5p	0.340659	0.254706	257.011	-1.34233	0.00798536	0.0392181	-0.168378	0.0191857	0.0457492	3	chr2:97778470-97779540
ENSG00000135976	ANKRD36	159.714	-1.60745	0.000694263	0.00937827	hsa-miR-376c-3p	-0.445055	0.127524	17.8358	-2.53799	0.00234446	0.0159747	-0.168378	0.0191857	0.0457492	3	chr2:97778470-97779540
ENSG00000135976	ANKRD36	159.714	-1.60745	0.000694263	0.00937827	hsa-miR-497-5p	0.615385	0.0251671	190.899	-1.45529	0.000169996	0.00252105	-0.168378	0.0191857	0.0457492	3	chr2:97778470-97779540
ENSG00000135976	ANKRD36	159.714	-1.60745	0.000694263	0.00937827	hsa-miR-424-5p	-0.824176	0.000530223	95.3081	2.40504	0.000358404	0.00437215	-0.168378	0.0191857	0.0457492	3	chr2:97778470-97779540
ENSG00000136002	ARHGEF4	1035.85	1.80775	0.00396205	0.0313311								0.252383	6.79601e-05	0.000771077	8	chr2:131594140-131595302
ENSG00000136014	USP44	6.03837	-3.12533	0.000324425	0.00534277
ENSG00000136026	CKAP4	2607.81	1.87314	3.24878e-05	0.00101283	hsa-miR-30c-5p	-0.126374	0.680785	321.923	-1.19963	0.00256537	0.0169336
ENSG00000136026	CKAP4	2607.81	1.87314	3.24878e-05	0.00101283	hsa-miR-615-3p	0.723453	0.00518909	6.92795	2.95289	0.00950906	0.0441228
ENSG00000136026	CKAP4	2607.81	1.87314	3.24878e-05	0.00101283	hsa-miR-25-5p	0.718243	0.00568656	12.8036	3.75201	0.000334379	0.00424726
ENSG00000136026	CKAP4	2607.81	1.87314	3.24878e-05	0.00101283	hsa-miR-335-3p	0.637363	0.0191181	151.707	2.47988	0.000149303	0.00227732
ENSG00000136045	PWP1	718.544	1.14501	0.0039777	0.0313989	hsa-miR-10a-5p	0.186813	0.541124	2339.44	1.48578	0.0090969	0.0428954	-0.182139	0.121044	0.150342	9	chr12:108079443-108079893
ENSG00000136068	FLNB	4396.46	1.05486	0.00621977	0.0427155								0.0773677	0.0595533	0.0920844	8	chr3:57993839-57994704
ENSG00000136111	TBC1D4	564.268	-2.99089	6.58779e-07	5.4145e-05								-0.305782	0.0202478	0.0473099	10	chr13:76055078-76056799
ENSG00000136169	SETDB2	141.803	-1.4634	0.00209011	0.0200571								-0.0594571	0.168453	0.19461	12	chr13:50018122-50018738
ENSG00000136197	C7orf25	22.6513	1.69606	0.00334206	0.0277768								-0.270679	0.205465	0.229737	9	chr7:42951217-42951905
ENSG00000136235	GPNMB	7606.65	1.7536	0.00677714	0.0453162	hsa-miR-26b-5p	-0.653846	0.0153485	1610.82	-0.994327	0.00027876	0.00369887
ENSG00000136238	RAC1	9604.2	2.76351	2.44458e-05	0.000818842	hsa-miR-142-3p	-0.417582	0.155675	573.813	-1.79018	0.00161955	0.0122492	-0.122073	0.0316672	0.062418	3	chr7:6413935-6414720
ENSG00000136238	RAC1	9604.2	2.76351	2.44458e-05	0.000818842	hsa-miR-101-3p	-0.472527	0.102981	994.21	-1.46433	1.43582e-05	0.000378639	-0.122073	0.0316672	0.062418	3	chr7:6413935-6414720
ENSG00000136238	RAC1	9604.2	2.76351	2.44458e-05	0.000818842	hsa-miR-30c-5p	-0.445055	0.127524	321.923	-1.19963	0.00256537	0.0169336	-0.122073	0.0316672	0.062418	3	chr7:6413935-6414720
ENSG00000136238	RAC1	9604.2	2.76351	2.44458e-05	0.000818842	hsa-miR-142-5p	-0.412088	0.161751	13710.9	-1.69891	0.00360989	0.0215548	-0.122073	0.0316672	0.062418	3	chr7:6413935-6414720
ENSG00000136238	RAC1	9604.2	2.76351	2.44458e-05	0.000818842	hsa-miR-144-3p	-0.489011	0.0899131	395.389	-2.3536	0.0007699	0.00701567	-0.122073	0.0316672	0.062418	3	chr7:6413935-6414720
ENSG00000136238	RAC1	9604.2	2.76351	2.44458e-05	0.000818842	hsa-miR-224-5p	0.387896	0.190311	93.0435	5.27251	3.54389e-08	2.66423e-06	-0.122073	0.0316672	0.062418	3	chr7:6413935-6414720
ENSG00000136238	RAC1	9604.2	2.76351	2.44458e-05	0.000818842	hsa-miR-381-3p	-0.197802	0.517131	455.468	-2.8899	0.000149506	0.00227732	-0.122073	0.0316672	0.062418	3	chr7:6413935-6414720
ENSG00000136238	RAC1	9604.2	2.76351	2.44458e-05	0.000818842	hsa-miR-542-3p	0.615385	0.0251671	28.4802	3.01548	0.000388713	0.00465745	-0.122073	0.0316672	0.062418	3	chr7:6413935-6414720
ENSG00000136240	KDELR2	2288.85	1.70101	0.00148175	0.0158945	hsa-miR-301a-3p	0.664835	0.0131656	730.167	1.5854	0.00105056	0.00873158	-0.293431	0.0463847	0.0787778	7	chr7:6523065-6523897
ENSG00000136240	KDELR2	2288.85	1.70101	0.00148175	0.0158945	hsa-miR-200c-5p	0.662994	0.013514	10.1902	3.89039	0.000144805	0.00225043	-0.293431	0.0463847	0.0787778	7	chr7:6523065-6523897
ENSG00000136247	ZDHHC4	692.892	2.03107	0.00145181	0.0156586								-0.107439	0.11408	0.144059	4	chr7:6616919-6617277
ENSG00000136267	DGKB	28.8753	-1.84978	0.00487327	0.0360653
ENSG00000136367	ZFHX2	21.8643	-2.31502	0.000451462	0.00682111								-0.0873079	0.0793497	0.110884	9	chr14:24025007-24025577
ENSG00000136383	ALPK3	687.486	-3.9607	3.97958e-06	0.000215395	hsa-miR-26b-5p	-0.043956	0.886619	1610.82	-0.994327	0.00027876	0.00369887	0.213882	0.0260185	0.0553101	2	chr15:85360193-85360574
ENSG00000136383	ALPK3	687.486	-3.9607	3.97958e-06	0.000215395	hsa-miR-205-3p	-0.302198	0.315608	43.6082	3.30527	3.7499e-06	0.0001309	0.213882	0.0260185	0.0553101	2	chr15:85360193-85360574
ENSG00000136514	RTP4	283.603	2.96146	4.89132e-07	4.27761e-05	hsa-miR-30a-3p	-0.681319	0.0103404	101.903	-2.7719	5.60463e-06	0.000174204
ENSG00000136518	ACTL6A	959.365	1.78433	0.00128161	0.0142737	hsa-miR-24-3p	0.252747	0.404774	362.609	1.29796	0.00557843	0.0302087	-1.07695	0.00557038	0.0192368	8	chr3:179280363-179281463
ENSG00000136521	NDUFB5	1032.15	1.28902	0.00407241	0.0319195	hsa-miR-26b-5p	-0.412088	0.161751	1610.82	-0.994327	0.00027876	0.00369887	-0.216563	0.0873568	0.118601	8	chr3:179322347-179322788
ENSG00000136521	NDUFB5	1032.15	1.28902	0.00407241	0.0319195	hsa-miR-10a-5p	0.43956	0.13286	2339.44	1.48578	0.0090969	0.0428954	-0.216563	0.0873568	0.118601	8	chr3:179322347-179322788
ENSG00000136521	NDUFB5	1032.15	1.28902	0.00407241	0.0319195	hsa-miR-187-3p	0.343879	0.249952	20.6019	3.56401	0.000668843	0.00640339	-0.216563	0.0873568	0.118601	8	chr3:179322347-179322788
ENSG00000136522	MRPL47	843.166	2.27746	0.000401376	0.00626704								-0.216563	0.0873568	0.118601	8	chr3:179322347-179322788
ENSG00000136546	SCN7A	18.4512	-4.22166	3.91345e-06	0.000213115
ENSG00000136573	BLK	279.918	-3.02107	0.000900711	0.011182
ENSG00000136630	HLX	90.6225	-1.15117	0.00523237	0.037699								1.86079	0.00692949	0.0225359	2	chr1:221050449-221050864
ENSG00000136630	HLX	90.6225	-1.15117	0.00523237	0.037699								-1.04459	0.0319578	0.0627505	11	chr1:221051967-221053673
ENSG00000136688	IL36G	857.001	1.93391	0.00371122	0.0299614
ENSG00000136717	BIN1	1422.3	-2.23359	0.00172502	0.0175497								-0.072746	0.0216552	0.0493031	9	chr2:127863643-127865288
ENSG00000136720	HS6ST1	1215.71	1.24405	0.0041605	0.0323628	hsa-miR-615-3p	0.553893	0.0495256	6.92795	2.95289	0.00950906	0.0441228	0.178256	0.255374	0.277962	8	chr2:129075198-129077639
ENSG00000136802	LRRC8A	2283.79	2.25216	7.32451e-06	0.000342189								-0.0208456	0.243468	0.266409	10	chr9:131643912-131644749
ENSG00000136810	TXN	4976.69	2.0762	0.001476	0.0158424	hsa-miR-4662a-5p	0.357143	0.23093	32.5549	2.75723	0.000512421	0.00540783	-0.659233	0.0261187	0.0554439	8	chr9:113017746-113019297
ENSG00000136830	FAM129B	7153.69	1.25165	0.00724523	0.0474454	hsa-miR-125a-5p	0.296703	0.324922	1328.97	1.4942	0.00030121	0.00392785
ENSG00000136830	FAM129B	7153.69	1.25165	0.00724523	0.0474454	hsa-miR-30a-3p	-0.593407	0.0325244	101.903	-2.7719	5.60463e-06	0.000174204
ENSG00000136842	TMOD1	402.082	-3.21217	5.14071e-05	0.00144632								-0.532636	0.0445271	0.0768741	9	chr9:100263676-100265217
ENSG00000136867	SLC31A2	476.225	1.74637	0.00575731	0.0403512								0.0630129	0.0900789	0.121271	6	chr9:115913082-115913807
ENSG00000136875	PRPF4	566.628	1.41549	0.00053785	0.0077883	hsa-miR-93-5p	0.214286	0.482054	1232.71	1.33509	0.0100084	0.0454183	-0.176675	0.0876801	0.118922	8	chr9:116037550-116038229
ENSG00000136875	PRPF4	566.628	1.41549	0.00053785	0.0077883	hsa-miR-106b-5p	0.32967	0.271335	392.781	1.17291	0.00911221	0.0428954	-0.176675	0.0876801	0.118922	8	chr9:116037550-116038229
ENSG00000136875	PRPF4	566.628	1.41549	0.00053785	0.0077883	hsa-miR-1307-3p	0.423077	0.149749	46.1219	1.75766	0.00209247	0.0145261	-0.176675	0.0876801	0.118922	8	chr9:116037550-116038229
ENSG00000136875	PRPF4	566.628	1.41549	0.00053785	0.0077883	hsa-miR-301b-3p	0.538462	0.0576344	122.595	2.80839	3.26515e-05	0.000705584	-0.176675	0.0876801	0.118922	8	chr9:116037550-116038229
ENSG00000136875	PRPF4	566.628	1.41549	0.00053785	0.0077883	hsa-miR-301a-3p	0.626374	0.0219886	730.167	1.5854	0.00105056	0.00873158	-0.176675	0.0876801	0.118922	8	chr9:116037550-116038229
ENSG00000136875	PRPF4	566.628	1.41549	0.00053785	0.0077883	hsa-miR-130b-3p	0.434066	0.138342	101.516	1.8864	0.000477159	0.00517529	-0.176675	0.0876801	0.118922	8	chr9:116037550-116038229
ENSG00000136888	ATP6V1G1	1446.35	1.17861	0.0070009	0.0462721								-0.84866	0.0376195	0.0693459	5	chr9:117349888-117350388
ENSG00000136925	TSTD2	543.902	-2.56531	0.000250415	0.00444118								-0.12803	0.143758	0.171623	19	chr9:100395341-100396414
ENSG00000136930	PSMB7	3075.4	2.11477	0.00523218	0.037699	hsa-miR-26b-5p	-0.505495	0.0780333	1610.82	-0.994327	0.00027876	0.00369887	-0.701254	0.00930031	0.0277629	6	chr9:127177367-127177818
ENSG00000136930	PSMB7	3075.4	2.11477	0.00523218	0.037699	hsa-miR-615-3p	0.226079	0.457661	6.92795	2.95289	0.00950906	0.0441228	-0.701254	0.00930031	0.0277629	6	chr9:127177367-127177818
ENSG00000136943	CTSV	1148.08	4.86782	5.331e-11	4.30187e-08	hsa-miR-26b-5p	-0.637363	0.0191181	1610.82	-0.994327	0.00027876	0.00369887	-0.337351	0.0251741	0.0542377	4	chr9:99800857-99801724
ENSG00000136997	MYC	1791.93	1.26864	0.00228096	0.0212171	hsa-miR-24-3p	0.554945	0.0490045	362.609	1.29796	0.00557843	0.0302087	-0.881694	0.0374226	0.0691217	3	chr8:128746251-128746480
ENSG00000136997	MYC	1791.93	1.26864	0.00228096	0.0212171	hsa-miR-24-3p	0.554945	0.0490045	362.609	1.29796	0.00557843	0.0302087	-0.541456	0.0412181	0.0733445	26	chr8:128747806-128751279
ENSG00000136997	MYC	1791.93	1.26864	0.00228096	0.0212171	hsa-miR-145-5p	-0.274725	0.363675	610.066	-1.96236	0.00187397	0.0135415	-0.881694	0.0374226	0.0691217	3	chr8:128746251-128746480
ENSG00000136997	MYC	1791.93	1.26864	0.00228096	0.0212171	hsa-miR-145-5p	-0.274725	0.363675	610.066	-1.96236	0.00187397	0.0135415	-0.541456	0.0412181	0.0733445	26	chr8:128747806-128751279
ENSG00000136997	MYC	1791.93	1.26864	0.00228096	0.0212171	hsa-miR-21-5p	0.565934	0.0437926	75885.3	1.85546	6.49004e-07	3.13317e-05	-0.881694	0.0374226	0.0691217	3	chr8:128746251-128746480
ENSG00000136997	MYC	1791.93	1.26864	0.00228096	0.0212171	hsa-miR-21-5p	0.565934	0.0437926	75885.3	1.85546	6.49004e-07	3.13317e-05	-0.541456	0.0412181	0.0733445	26	chr8:128747806-128751279
ENSG00000136997	MYC	1791.93	1.26864	0.00228096	0.0212171	hsa-miR-30a-3p	-0.43956	0.13286	101.903	-2.7719	5.60463e-06	0.000174204	-0.881694	0.0374226	0.0691217	3	chr8:128746251-128746480
ENSG00000136997	MYC	1791.93	1.26864	0.00228096	0.0212171	hsa-miR-30a-3p	-0.43956	0.13286	101.903	-2.7719	5.60463e-06	0.000174204	-0.541456	0.0412181	0.0733445	26	chr8:128747806-128751279
ENSG00000136997	MYC	1791.93	1.26864	0.00228096	0.0212171	hsa-miR-93-5p	0.0659341	0.830542	1232.71	1.33509	0.0100084	0.0454183	-0.881694	0.0374226	0.0691217	3	chr8:128746251-128746480
ENSG00000136997	MYC	1791.93	1.26864	0.00228096	0.0212171	hsa-miR-93-5p	0.0659341	0.830542	1232.71	1.33509	0.0100084	0.0454183	-0.541456	0.0412181	0.0733445	26	chr8:128747806-128751279
ENSG00000136997	MYC	1791.93	1.26864	0.00228096	0.0212171	hsa-miR-106b-5p	0.225275	0.459305	392.781	1.17291	0.00911221	0.0428954	-0.881694	0.0374226	0.0691217	3	chr8:128746251-128746480
ENSG00000136997	MYC	1791.93	1.26864	0.00228096	0.0212171	hsa-miR-106b-5p	0.225275	0.459305	392.781	1.17291	0.00911221	0.0428954	-0.541456	0.0412181	0.0733445	26	chr8:128747806-128751279
ENSG00000136997	MYC	1791.93	1.26864	0.00228096	0.0212171	hsa-miR-30c-5p	-0.274725	0.363675	321.923	-1.19963	0.00256537	0.0169336	-0.881694	0.0374226	0.0691217	3	chr8:128746251-128746480
ENSG00000136997	MYC	1791.93	1.26864	0.00228096	0.0212171	hsa-miR-30c-5p	-0.274725	0.363675	321.923	-1.19963	0.00256537	0.0169336	-0.541456	0.0412181	0.0733445	26	chr8:128747806-128751279
ENSG00000136997	MYC	1791.93	1.26864	0.00228096	0.0212171	hsa-miR-196a-5p	0.415406	0.158063	52.6512	4.23545	5.03716e-05	0.000960447	-0.881694	0.0374226	0.0691217	3	chr8:128746251-128746480
ENSG00000136997	MYC	1791.93	1.26864	0.00228096	0.0212171	hsa-miR-196a-5p	0.415406	0.158063	52.6512	4.23545	5.03716e-05	0.000960447	-0.541456	0.0412181	0.0733445	26	chr8:128747806-128751279
ENSG00000136997	MYC	1791.93	1.26864	0.00228096	0.0212171	hsa-miR-125a-5p	0.373626	0.208554	1328.97	1.4942	0.00030121	0.00392785	-0.881694	0.0374226	0.0691217	3	chr8:128746251-128746480
ENSG00000136997	MYC	1791.93	1.26864	0.00228096	0.0212171	hsa-miR-125a-5p	0.373626	0.208554	1328.97	1.4942	0.00030121	0.00392785	-0.541456	0.0412181	0.0733445	26	chr8:128747806-128751279
ENSG00000136997	MYC	1791.93	1.26864	0.00228096	0.0212171	hsa-miR-378a-3p	-0.28022	0.353764	5831.36	-1.66358	0.0086474	0.0413073	-0.881694	0.0374226	0.0691217	3	chr8:128746251-128746480
ENSG00000136997	MYC	1791.93	1.26864	0.00228096	0.0212171	hsa-miR-378a-3p	-0.28022	0.353764	5831.36	-1.66358	0.0086474	0.0413073	-0.541456	0.0412181	0.0733445	26	chr8:128747806-128751279
ENSG00000136997	MYC	1791.93	1.26864	0.00228096	0.0212171	hsa-miR-451a	-0.021978	0.943186	3714.03	-3.08659	4.60918e-05	0.000893865	-0.881694	0.0374226	0.0691217	3	chr8:128746251-128746480
ENSG00000136997	MYC	1791.93	1.26864	0.00228096	0.0212171	hsa-miR-451a	-0.021978	0.943186	3714.03	-3.08659	4.60918e-05	0.000893865	-0.541456	0.0412181	0.0733445	26	chr8:128747806-128751279
ENSG00000136997	MYC	1791.93	1.26864	0.00228096	0.0212171	hsa-miR-429	0.192308	0.529068	700.412	2.59625	1.45181e-05	0.000378639	-0.881694	0.0374226	0.0691217	3	chr8:128746251-128746480
ENSG00000136997	MYC	1791.93	1.26864	0.00228096	0.0212171	hsa-miR-429	0.192308	0.529068	700.412	2.59625	1.45181e-05	0.000378639	-0.541456	0.0412181	0.0733445	26	chr8:128747806-128751279
ENSG00000136997	MYC	1791.93	1.26864	0.00228096	0.0212171	hsa-miR-195-3p	-0.0824176	0.788951	8.44411	-1.76588	0.00255148	0.0169278	-0.881694	0.0374226	0.0691217	3	chr8:128746251-128746480
ENSG00000136997	MYC	1791.93	1.26864	0.00228096	0.0212171	hsa-miR-195-3p	-0.0824176	0.788951	8.44411	-1.76588	0.00255148	0.0169278	-0.541456	0.0412181	0.0733445	26	chr8:128747806-128751279
ENSG00000136997	MYC	1791.93	1.26864	0.00228096	0.0212171	hsa-miR-196b-5p	0.252747	0.404774	33.3766	2.33711	0.0073391	0.0367836	-0.881694	0.0374226	0.0691217	3	chr8:128746251-128746480
ENSG00000136997	MYC	1791.93	1.26864	0.00228096	0.0212171	hsa-miR-196b-5p	0.252747	0.404774	33.3766	2.33711	0.0073391	0.0367836	-0.541456	0.0412181	0.0733445	26	chr8:128747806-128751279
ENSG00000136997	MYC	1791.93	1.26864	0.00228096	0.0212171	hsa-miR-135b-5p	0.653846	0.0153485	60.4732	2.54504	6.02805e-05	0.00112112	-0.881694	0.0374226	0.0691217	3	chr8:128746251-128746480
ENSG00000136997	MYC	1791.93	1.26864	0.00228096	0.0212171	hsa-miR-135b-5p	0.653846	0.0153485	60.4732	2.54504	6.02805e-05	0.00112112	-0.541456	0.0412181	0.0733445	26	chr8:128747806-128751279
ENSG00000136997	MYC	1791.93	1.26864	0.00228096	0.0212171	hsa-miR-25-5p	0.292822	0.331591	12.8036	3.75201	0.000334379	0.00424726	-0.881694	0.0374226	0.0691217	3	chr8:128746251-128746480
ENSG00000136997	MYC	1791.93	1.26864	0.00228096	0.0212171	hsa-miR-25-5p	0.292822	0.331591	12.8036	3.75201	0.000334379	0.00424726	-0.541456	0.0412181	0.0733445	26	chr8:128747806-128751279
ENSG00000137070	IL11RA	233.681	-1.85452	0.00108749	0.0127603
ENSG00000137074	APTX	401.206	1.86878	2.11998e-05	0.000730795	hsa-miR-24-3p	0.714286	0.00608831	362.609	1.29796	0.00557843	0.0302087	0.0987061	0.307576	0.328561	8	chr9:33025083-33025797
ENSG00000137074	APTX	401.206	1.86878	2.11998e-05	0.000730795	hsa-miR-342-3p	-0.258242	0.394284	405.055	-1.19474	0.0058719	0.0313059	0.0987061	0.307576	0.328561	8	chr9:33025083-33025797
ENSG00000137074	APTX	401.206	1.86878	2.11998e-05	0.000730795	hsa-miR-23a-5p	0.527473	0.0639549	13.9993	2.02309	0.00637488	0.032949	0.0987061	0.307576	0.328561	8	chr9:33025083-33025797
ENSG00000137074	APTX	401.206	1.86878	2.11998e-05	0.000730795	hsa-miR-1307-3p	0.60989	0.0268778	46.1219	1.75766	0.00209247	0.0145261	0.0987061	0.307576	0.328561	8	chr9:33025083-33025797
ENSG00000137077	CCL21	2649.97	-2.53219	0.00119475	0.0135942
ENSG00000137078	SIT1	130.448	-2.667	0.000193487	0.00370148	hsa-miR-24-3p	-0.549451	0.0517706	362.609	1.29796	0.00557843	0.0302087
ENSG00000137098	SPAG8	18.4493	-2.37634	8.8754e-05	0.00212926								-0.780595	0.0167035	0.0416934	5	chr9:35812091-35812389
ENSG00000137101	CD72	308.855	-2.84699	5.32782e-05	0.00147789								-0.224854	0.0338321	0.0650362	3	chr9:35646745-35647265
ENSG00000137168	PPIL1	415.184	1.2487	0.000369177	0.00589389	hsa-miR-195-5p	-0.401099	0.174357	257.011	-1.34233	0.00798536	0.0392181	-0.557752	0.0576384	0.0901666	4	chr6:36842309-36842845
ENSG00000137168	PPIL1	415.184	1.2487	0.000369177	0.00589389	hsa-miR-615-3p	0.384334	0.194767	6.92795	2.95289	0.00950906	0.0441228	-0.557752	0.0576384	0.0901666	4	chr6:36842309-36842845
ENSG00000137168	PPIL1	415.184	1.2487	0.000369177	0.00589389	hsa-miR-424-5p	0.879121	7.54456e-05	95.3081	2.40504	0.000358404	0.00437215	-0.557752	0.0576384	0.0901666	4	chr6:36842309-36842845
ENSG00000137168	PPIL1	415.184	1.2487	0.000369177	0.00589389	hsa-miR-497-5p	-0.450549	0.122332	190.899	-1.45529	0.000169996	0.00252105	-0.557752	0.0576384	0.0901666	4	chr6:36842309-36842845
ENSG00000137207	YIPF3	1341.52	0.951283	0.00369581	0.0298664	hsa-miR-615-3p	0.322162	0.283052	6.92795	2.95289	0.00950906	0.0441228	-0.525332	0.0916325	0.122821	7	chr6:43484562-43484887
ENSG00000137216	TMEM63B	838.3	1.50115	6.42484e-06	0.000311453								-0.144937	0.136612	0.164778	8	chr6:44094709-44096134
ENSG00000137265	IRF4	328.142	-3.01523	0.000241092	0.00433648	hsa-miR-26b-5p	0.296703	0.324922	1610.82	-0.994327	0.00027876	0.00369887	1.66217	0.00804035	0.0250134	15	chr6:391189-393790
ENSG00000137265	IRF4	328.142	-3.01523	0.000241092	0.00433648	hsa-miR-125a-5p	-0.39011	0.187574	1328.97	1.4942	0.00030121	0.00392785	1.66217	0.00804035	0.0250134	15	chr6:391189-393790
ENSG00000137265	IRF4	328.142	-3.01523	0.000241092	0.00433648	hsa-miR-195-5p	0.153846	0.615799	257.011	-1.34233	0.00798536	0.0392181	1.66217	0.00804035	0.0250134	15	chr6:391189-393790
ENSG00000137267	TUBB2A	1056.41	1.88354	0.00111238	0.012975	hsa-miR-200b-3p	0.274725	0.363675	252.179	2.64077	1.06224e-06	4.72593e-05	-0.344994	0.0699318	0.10191	7	chr6:3157401-3158418
ENSG00000137267	TUBB2A	1056.41	1.88354	0.00111238	0.012975	hsa-miR-200c-3p	0.0549451	0.858504	1678.15	3.18097	5.99503e-10	1.1056e-07	-0.344994	0.0699318	0.10191	7	chr6:3157401-3158418
ENSG00000137267	TUBB2A	1056.41	1.88354	0.00111238	0.012975	hsa-miR-195-5p	-0.450549	0.122332	257.011	-1.34233	0.00798536	0.0392181	-0.344994	0.0699318	0.10191	7	chr6:3157401-3158418
ENSG00000137267	TUBB2A	1056.41	1.88354	0.00111238	0.012975	hsa-miR-30a-3p	-0.379121	0.201406	101.903	-2.7719	5.60463e-06	0.000174204	-0.344994	0.0699318	0.10191	7	chr6:3157401-3158418
ENSG00000137267	TUBB2A	1056.41	1.88354	0.00111238	0.012975	hsa-miR-29c-3p	-0.549451	0.0517706	314.028	-1.54532	8.90778e-07	4.04235e-05	-0.344994	0.0699318	0.10191	7	chr6:3157401-3158418
ENSG00000137267	TUBB2A	1056.41	1.88354	0.00111238	0.012975	hsa-miR-486-3p	-0.313187	0.297438	10.7599	-3.21186	1.1452e-06	4.90277e-05	-0.344994	0.0699318	0.10191	7	chr6:3157401-3158418
ENSG00000137267	TUBB2A	1056.41	1.88354	0.00111238	0.012975	hsa-miR-708-5p	0.532967	0.0607365	173.568	1.80036	0.00103307	0.00861781	-0.344994	0.0699318	0.10191	7	chr6:3157401-3158418
ENSG00000137267	TUBB2A	1056.41	1.88354	0.00111238	0.012975	hsa-miR-429	0.351648	0.2387	700.412	2.59625	1.45181e-05	0.000378639	-0.344994	0.0699318	0.10191	7	chr6:3157401-3158418
ENSG00000137267	TUBB2A	1056.41	1.88354	0.00111238	0.012975	hsa-miR-195-3p	-0.241758	0.426176	8.44411	-1.76588	0.00255148	0.0169278	-0.344994	0.0699318	0.10191	7	chr6:3157401-3158418
ENSG00000137267	TUBB2A	1056.41	1.88354	0.00111238	0.012975	hsa-miR-497-5p	-0.681319	0.0103404	190.899	-1.45529	0.000169996	0.00252105	-0.344994	0.0699318	0.10191	7	chr6:3157401-3158418
ENSG00000137267	TUBB2A	1056.41	1.88354	0.00111238	0.012975	hsa-miR-424-5p	0.445055	0.127524	95.3081	2.40504	0.000358404	0.00437215	-0.344994	0.0699318	0.10191	7	chr6:3157401-3158418
ENSG00000137267	TUBB2A	1056.41	1.88354	0.00111238	0.012975	hsa-miR-421	0.56044	0.0463459	75.1286	1.88086	0.00606249	0.0318451	-0.344994	0.0699318	0.10191	7	chr6:3157401-3158418
ENSG00000137267	TUBB2A	1056.41	1.88354	0.00111238	0.012975	hsa-miR-27a-5p	0.302198	0.315608	149.473	2.27263	0.000266775	0.00358174	-0.344994	0.0699318	0.10191	7	chr6:3157401-3158418
ENSG00000137288	UQCC2	739.041	1.86052	0.00714414	0.0470437								-0.818205	0.0550987	0.0876326	5	chr6:33679159-33679701
ENSG00000137331	IER3	1253.99	1.71568	0.00364122	0.0295934	hsa-miR-106b-5p	0.472527	0.102981	392.781	1.17291	0.00911221	0.0428954	-0.390705	0.0620099	0.0944649	60	chr6:30710308-30712440
ENSG00000137331	IER3	1253.99	1.71568	0.00364122	0.0295934	hsa-miR-93-5p	0.346154	0.246625	1232.71	1.33509	0.0100084	0.0454183	-0.390705	0.0620099	0.0944649	60	chr6:30710308-30712440
ENSG00000137331	IER3	1253.99	1.71568	0.00364122	0.0295934	hsa-miR-708-5p	0.368132	0.215857	173.568	1.80036	0.00103307	0.00861781	-0.390705	0.0620099	0.0944649	60	chr6:30710308-30712440
ENSG00000137504	CREBZF	393.013	-1.94429	0.000239795	0.0043263	hsa-miR-26b-5p	0.631868	0.020516	1610.82	-0.994327	0.00027876	0.00369887
ENSG00000137504	CREBZF	393.013	-1.94429	0.000239795	0.0043263	hsa-miR-421	-0.461538	0.112376	75.1286	1.88086	0.00606249	0.0318451
ENSG00000137504	CREBZF	393.013	-1.94429	0.000239795	0.0043263	hsa-miR-381-3p	-0.0494505	0.872544	455.468	-2.8899	0.000149506	0.00227732
ENSG00000137504	CREBZF	393.013	-1.94429	0.000239795	0.0043263	hsa-miR-299-5p	0.306307	0.308742	2.86544	-4.1993	3.02456e-05	0.000672815
ENSG00000137563	GGH	392.327	1.90539	3.59549e-05	0.00109863	hsa-miR-26b-5p	-0.758242	0.00266608	1610.82	-0.994327	0.00027876	0.00369887	-0.256734	0.0577084	0.0902476	10	chr8:63951123-63952104
ENSG00000137571	SLCO5A1	109.258	-3.76682	4.84164e-08	7.4265e-06	hsa-miR-93-5p	-0.175824	0.56558	1232.71	1.33509	0.0100084	0.0454183	-0.358739	0.0196336	0.0464099	30	chr8:70744099-70747441
ENSG00000137571	SLCO5A1	109.258	-3.76682	4.84164e-08	7.4265e-06	hsa-miR-106b-5p	-0.412088	0.161751	392.781	1.17291	0.00911221	0.0428954	-0.358739	0.0196336	0.0464099	30	chr8:70744099-70747441
ENSG00000137628	DDX60	767.222	2.19689	0.005752	0.0403458	hsa-miR-26b-5p	-0.148352	0.628609	1610.82	-0.994327	0.00027876	0.00369887	-0.0273313	0.316637	0.337379	4	chr4:169239550-169239824
ENSG00000137648	TMPRSS4	2145.63	2.0417	0.001162	0.0133867
ENSG00000137673	MMP7	784.839	3.32915	0.000112824	0.0025322
ENSG00000137692	DCUN1D5	250.046	1.64657	0.00050496	0.00743947	hsa-miR-299-5p	-0.251403	0.407362	2.86544	-4.1993	3.02456e-05	0.000672815	-0.359376	0.0584462	0.09101	8	chr11:102962275-102963049
ENSG00000137699	TRIM29	11751	1.75845	0.0028084	0.0245724
ENSG00000137745	MMP13	1429.08	3.12849	0.00739643	0.0480855	hsa-miR-140-5p	-0.624319	0.0225589	50.7208	-1.27287	0.000621543	0.00610511
ENSG00000137767	SQRDL	1978.61	1.78013	0.000937333	0.0115383
ENSG00000137825	ITPKA	57.4291	2.53464	0.00383732	0.0306594								0.00183288	0.136203	0.164397	12	chr15:41785617-41788539
ENSG00000137841	PLCB2	476.192	-2.88606	3.27361e-06	0.00018687	hsa-miR-26b-5p	0.549451	0.0517706	1610.82	-0.994327	0.00027876	0.00369887
ENSG00000137843	PAK6	432.061	1.84239	2.22856e-06	0.000140296	hsa-miR-26b-5p	-0.461538	0.112376	1610.82	-0.994327	0.00027876	0.00369887
ENSG00000137843	PAK6	432.061	1.84239	2.22856e-06	0.000140296	hsa-miR-93-5p	0.269231	0.373733	1232.71	1.33509	0.0100084	0.0454183
ENSG00000137843	PAK6	432.061	1.84239	2.22856e-06	0.000140296	hsa-miR-106b-5p	0.450549	0.122332	392.781	1.17291	0.00911221	0.0428954
ENSG00000137875	BCL2L10	63.5056	3.25903	5.17058e-05	0.00144859								0.611438	0.0219271	0.0497563	4	chr15:52404192-52404978
ENSG00000137965	IFI44	835.3	2.13102	0.00071703	0.00960712	hsa-miR-26b-5p	-0.357143	0.23093	1610.82	-0.994327	0.00027876	0.00369887
ENSG00000137975	CLCA2	4867.74	2.89225	0.000144703	0.00302226
ENSG00000138079	SLC3A1	80.2347	-2.42177	0.00372585	0.0300389
ENSG00000138134	STAMBPL1	102.618	-1.56848	0.0027597	0.024266	hsa-miR-941	-0.56044	0.0463459	430.377	1.44493	0.00741078	0.0370376	-0.196533	0.102522	0.133165	8	chr10:90639788-90640623
ENSG00000138172	CALHM2	208.859	-0.952616	0.00485338	0.0360091								0.213313	0.0279856	0.0579374	3	chr10:105211951-105212306
ENSG00000138271	GPR87	751.269	3.23619	4.65819e-07	4.15764e-05
ENSG00000138347	MYPN	180.739	-3.91512	6.10907e-05	0.00162114	hsa-miR-133a-3p	0.868132	0.000119103	931.355	-4.06321	0.000667425	0.00640339
ENSG00000138347	MYPN	180.739	-3.91512	6.10907e-05	0.00162114	hsa-miR-24-3p	0.120879	0.694047	362.609	1.29796	0.00557843	0.0302087
ENSG00000138347	MYPN	180.739	-3.91512	6.10907e-05	0.00162114	hsa-miR-93-5p	-0.115385	0.70739	1232.71	1.33509	0.0100084	0.0454183
ENSG00000138347	MYPN	180.739	-3.91512	6.10907e-05	0.00162114	hsa-miR-106b-5p	-0.225275	0.459305	392.781	1.17291	0.00911221	0.0428954
ENSG00000138347	MYPN	180.739	-3.91512	6.10907e-05	0.00162114	hsa-miR-1285-3p	-0.395604	0.180889	19.5278	1.94637	0.00644645	0.0332432
ENSG00000138379	MSTN	9.56612	-4.63153	7.93506e-06	0.000361208
ENSG00000138380	CARF	88.8747	-1.90704	0.000223595	0.00408382								-0.400081	0.260104	0.2825	6	chr2:203776860-203777522
ENSG00000138413	IDH1	1018.96	1.37389	0.00537721	0.0384615	hsa-miR-30c-5p	-0.241758	0.426176	321.923	-1.19963	0.00256537	0.0169336	-0.178412	0.103527	0.134082	4	chr2:209130749-209131065
ENSG00000138468	SENP7	166.274	-1.89393	5.49765e-05	0.00151083	hsa-miR-421	-0.32967	0.271335	75.1286	1.88086	0.00606249	0.0318451	-0.213085	0.0493271	0.0817369	5	chr3:101231611-101232173
ENSG00000138496	PARP9	1635.66	1.73851	0.00116139	0.0133867	hsa-miR-21-5p	0.818681	0.000620988	75885.3	1.85546	6.49004e-07	3.13317e-05	-0.117038	0.0741355	0.106061	13	chr3:122283003-122283594
ENSG00000138615	CILP	179.56	-3.75442	1.09798e-05	0.000455427
ENSG00000138623	SEMA7A	331.432	-1.76687	0.0072818	0.0475971	hsa-miR-106b-5p	-0.598901	0.0305541	392.781	1.17291	0.00911221	0.0428954	-0.438514	0.112796	0.142891	12	chr15:74725324-74726487
ENSG00000138623	SEMA7A	331.432	-1.76687	0.0072818	0.0475971	hsa-miR-93-5p	-0.587912	0.0345861	1232.71	1.33509	0.0100084	0.0454183	-0.438514	0.112796	0.142891	12	chr15:74725324-74726487
ENSG00000138623	SEMA7A	331.432	-1.76687	0.0072818	0.0475971	hsa-miR-142-5p	0.703297	0.00731857	13710.9	-1.69891	0.00360989	0.0215548	-0.438514	0.112796	0.142891	12	chr15:74725324-74726487
ENSG00000138623	SEMA7A	331.432	-1.76687	0.0072818	0.0475971	hsa-miR-615-3p	0.118691	0.69935	6.92795	2.95289	0.00950906	0.0441228	-0.438514	0.112796	0.142891	12	chr15:74725324-74726487
ENSG00000138642	HERC6	878.949	2.45255	0.000435678	0.00665627								-0.351568	0.0531913	0.0856654	3	chr4:89299991-89300429
ENSG00000138646	HERC5	330.956	1.78177	0.00675021	0.0452213								-0.699712	0.0106052	0.0305018	4	chr4:89378224-89378948
ENSG00000138675	FGF5	13.2347	-2.03689	0.00265336	0.0236828								1.15255	0.00375877	0.0144433	7	chr4:81187495-81187913
ENSG00000138735	PDE5A	135.37	-2.01395	0.00514539	0.0372994	hsa-miR-944	-0.510989	0.0743289	47.7295	4.29921	1.69555e-07	1.05606e-05	-0.0552572	0.0376707	0.0693997	16	chr4:120548204-120550250
ENSG00000138772	ANXA3	537.881	2.18805	0.00244868	0.0223274	hsa-miR-26b-5p	-0.247253	0.415405	1610.82	-0.994327	0.00027876	0.00369887	-0.0293615	0.0346698	0.0660967	4	chr4:79472807-79473177
ENSG00000138798	EGF	79.0722	-3.16308	0.000806549	0.0104212
ENSG00000138834	MAPK8IP3	791.77	-1.41279	0.00154405	0.0163553
ENSG00000138964	PARVG	443.99	-2.19014	0.00151561	0.0161796	hsa-miR-30c-5p	-0.131868	0.667608	321.923	-1.19963	0.00256537	0.0169336
ENSG00000139044	B4GALNT3	902.394	3.02082	0.000147819	0.00305854	hsa-miR-378a-3p	-0.335165	0.262943	5831.36	-1.66358	0.0086474	0.0413073	-0.0827593	0.0101451	0.0295775	8	chr12:568703-570362
ENSG00000139168	ZCRB1	456.279	1.18092	0.0040763	0.0319358	hsa-miR-30c-5p	-0.0604396	0.844502	321.923	-1.19963	0.00256537	0.0169336	-0.357715	0.0610081	0.0935208	8	chr12:42719762-42720119
ENSG00000139173	TMEM117	129.277	1.97098	1.76692e-05	0.000649445	hsa-miR-195-3p	-0.357143	0.23093	8.44411	-1.76588	0.00255148	0.0169278	-0.5486	0.0361578	0.0677527	4	chr12:44229711-44230164
ENSG00000139190	VAMP1	212.849	-2.26004	0.000100845	0.00233416	hsa-miR-205-5p	-0.346154	0.246625	29713.9	2.89766	4.41778e-11	2.25384e-08	-0.420351	0.0570038	0.0895221	13	chr12:6579556-6580429
ENSG00000139193	CD27	499.73	-2.37003	0.000773787	0.0100711
ENSG00000139194	RBP5	107.247	-3.86387	1.41676e-07	1.60202e-05
ENSG00000139324	TMTC3	414.291	1.60213	0.00585151	0.0408512	hsa-miR-101-3p	-0.703297	0.00731857	994.21	-1.46433	1.43582e-05	0.000378639	-0.487368	0.0316028	0.0623158	10	chr12:88535736-88536148
ENSG00000139324	TMTC3	414.291	1.60213	0.00585151	0.0408512	hsa-miR-144-3p	-0.307692	0.306447	395.389	-2.3536	0.0007699	0.00701567	-0.487368	0.0316028	0.0623158	10	chr12:88535736-88536148
ENSG00000139324	TMTC3	414.291	1.60213	0.00585151	0.0408512	hsa-miR-224-5p	0.327373	0.27489	93.0435	5.27251	3.54389e-08	2.66423e-06	-0.487368	0.0316028	0.0623158	10	chr12:88535736-88536148
ENSG00000139324	TMTC3	414.291	1.60213	0.00585151	0.0408512	hsa-miR-142-3p	-0.164835	0.590479	573.813	-1.79018	0.00161955	0.0122492	-0.487368	0.0316028	0.0623158	10	chr12:88535736-88536148
ENSG00000139324	TMTC3	414.291	1.60213	0.00585151	0.0408512	hsa-miR-26b-5p	-0.802198	0.000968779	1610.82	-0.994327	0.00027876	0.00369887	-0.487368	0.0316028	0.0623158	10	chr12:88535736-88536148
ENSG00000139324	TMTC3	414.291	1.60213	0.00585151	0.0408512	hsa-miR-29c-3p	-0.467033	0.107609	314.028	-1.54532	8.90778e-07	4.04235e-05	-0.487368	0.0316028	0.0623158	10	chr12:88535736-88536148
ENSG00000139343	SNRPF	681.15	1.6847	0.00289576	0.0251141								0.89581	0.000516148	0.00328462	4	chr12:96252021-96252246
ENSG00000139343	SNRPF	681.15	1.6847	0.00289576	0.0251141								-0.434717	0.0427431	0.0749618	8	chr12:96252556-96253029
ENSG00000139344	AMDHD1	1232.85	2.83815	8.07007e-05	0.00198158								-0.566657	0.0231969	0.0516897	13	chr12:96336246-96337411
ENSG00000139410	SDSL	143.497	2.21563	0.0016867	0.0172665
ENSG00000139537	CCDC65	10.9908	-1.9445	0.00199908	0.0194334
ENSG00000139547	RDH16	111.554	2.21414	0.00444107	0.0339984
ENSG00000139567	ACVRL1	329.486	-1.42553	0.000681946	0.0092558								0.674335	0.0759337	0.107693	4	chr12:52300802-52301583
ENSG00000139625	MAP3K12	167.581	-1.2141	0.00300436	0.0258038	hsa-miR-26b-5p	0.494505	0.0858235	1610.82	-0.994327	0.00027876	0.00369887	-0.11446	0.0879004	0.119169	5	chr12:53893196-53893610
ENSG00000139625	MAP3K12	167.581	-1.2141	0.00300436	0.0258038	hsa-miR-26b-5p	0.494505	0.0858235	1610.82	-0.994327	0.00027876	0.00369887	-0.227705	0.0527303	0.0852079	14	chr12:53894451-53895313
ENSG00000139629	GALNT6	712.339	2.20762	0.00158743	0.0166656
ENSG00000139631	CSAD	206.854	-1.31606	0.00781334	0.0499492								0.00276493	0.0498864	0.0823436	13	chr12:53574026-53575150
ENSG00000139644	TMBIM6	7897.59	0.836987	0.00206126	0.0198339	hsa-miR-93-5p	0.153846	0.615799	1232.71	1.33509	0.0100084	0.0454183	-0.0884598	0.301648	0.322898	7	chr12:50100443-50101587
ENSG00000139644	TMBIM6	7897.59	0.836987	0.00206126	0.0198339	hsa-miR-106b-5p	0.258242	0.394284	392.781	1.17291	0.00911221	0.0428954	-0.0884598	0.301648	0.322898	7	chr12:50100443-50101587
ENSG00000139644	TMBIM6	7897.59	0.836987	0.00206126	0.0198339	hsa-miR-144-3p	-0.489011	0.0899131	395.389	-2.3536	0.0007699	0.00701567	-0.0884598	0.301648	0.322898	7	chr12:50100443-50101587
ENSG00000139644	TMBIM6	7897.59	0.836987	0.00206126	0.0198339	hsa-miR-335-3p	0.351648	0.2387	151.707	2.47988	0.000149303	0.00227732	-0.0884598	0.301648	0.322898	7	chr12:50100443-50101587
ENSG00000139644	TMBIM6	7897.59	0.836987	0.00206126	0.0198339	hsa-miR-140-3p	-0.873626	9.5289e-05	18.3347	-1.54434	0.00240311	0.0162407	-0.0884598	0.301648	0.322898	7	chr12:50100443-50101587
ENSG00000139746	RBM26	401.802	-1.62956	0.00085399	0.0108602								-0.423444	0.0827679	0.114292	12	chr13:79980005-79980723
ENSG00000139800	ZIC5	33.7379	3.72298	0.000516453	0.00756389	hsa-miR-93-5p	0.270722	0.370988	1232.71	1.33509	0.0100084	0.0454183	-0.00993564	0.00260924	0.0109727	19	chr13:100620242-100624348
ENSG00000139800	ZIC5	33.7379	3.72298	0.000516453	0.00756389	hsa-miR-486-5p	-0.0276247	0.928619	9502.49	-3.14945	5.15673e-06	0.000167858	-0.00993564	0.00260924	0.0109727	19	chr13:100620242-100624348
ENSG00000139800	ZIC5	33.7379	3.72298	0.000516453	0.00756389	hsa-miR-301a-3p	0.46962	0.105413	730.167	1.5854	0.00105056	0.00873158	-0.00993564	0.00260924	0.0109727	19	chr13:100620242-100624348
ENSG00000139800	ZIC5	33.7379	3.72298	0.000516453	0.00756389	hsa-miR-301b-3p	0.591169	0.0333528	122.595	2.80839	3.26515e-05	0.000705584	-0.00993564	0.00260924	0.0109727	19	chr13:100620242-100624348
[truncated: 2,740 more rows]

## Sheet: S3
Table S3. Gene set enrichment analysis of all DEGs, ordered by ascending p-value.
query	significant	p_value	term_size	query_size	intersection_size	precision	recall	term_id	source	term_name	effective_domain_size	source_order
DE genes vs genome	TRUE	7.43271e-16	304	2255	104	0.0461197	0.342105	GO:0003012	GO:BP	muscle system process	15992	1477
DE genes vs genome	TRUE	5.2715e-15	259	2255	92	0.0407982	0.355212	GO:0006936	GO:BP	muscle contraction	15992	2616
DE genes vs genome	TRUE	2.85848e-12	667	2255	170	0.075388	0.254873	GO:0030029	GO:BP	actin filament-based process	15992	6968
DE genes vs genome	TRUE	4.08301e-11	4186	2255	740	0.32816	0.17678	GO:0048856	GO:BP	anatomical structure development	15992	13752
DE genes vs genome	TRUE	5.57416e-10	2317	2255	443	0.196452	0.191196	GO:0051239	GO:BP	regulation of multicellular organismal process	15992	14270
DE genes vs genome	TRUE	1.04983e-09	411	2255	113	0.0501109	0.274939	GO:0061061	GO:BP	muscle structure development	15992	15930
DE genes vs genome	TRUE	1.38864e-09	805	2255	187	0.0829268	0.232298	GO:0001775	GO:BP	cell activation	15992	450
DE genes vs genome	TRUE	1.43844e-09	1250	2255	265	0.117517	0.212	GO:0009888	GO:BP	tissue development	15992	3806
DE genes vs genome	TRUE	1.69905e-09	1176	2255	252	0.111752	0.214286	GO:0016477	GO:BP	cell migration	15992	5318
DE genes vs genome	TRUE	1.95934e-09	4582	2255	789	0.349889	0.172196	GO:0032502	GO:BP	developmental process	15992	7976
DE genes vs genome	TRUE	2.04271e-09	175	2255	62	0.0274945	0.354286	GO:0051146	GO:BP	striated muscle cell differentiation	15992	14203
DE genes vs genome	TRUE	4.33861e-09	2879	2255	527	0.233703	0.18305	GO:0030154	GO:BP	cell differentiation	15992	7002
DE genes vs genome	TRUE	4.33861e-09	2879	2255	527	0.233703	0.18305	GO:0048869	GO:BP	cellular developmental process	15992	13764
DE genes vs genome	TRUE	5.60379e-09	5155	2255	871	0.386253	0.168962	GO:0007154	GO:BP	cell communication	15992	2765
DE genes vs genome	TRUE	1.26823e-08	60	2255	31	0.0137472	0.516667	GO:0055002	GO:BP	striated muscle cell development	15992	14920
DE genes vs genome	TRUE	1.6348e-08	590	2255	144	0.0638581	0.244068	GO:0030036	GO:BP	actin cytoskeleton organization	15992	6975
DE genes vs genome	TRUE	1.97715e-08	1332	2255	274	0.121508	0.205706	GO:0048870	GO:BP	cell motility	15992	13765
DE genes vs genome	TRUE	3.04526e-08	5095	2255	857	0.380044	0.168204	GO:0023052	GO:BP	signaling	15992	6955
DE genes vs genome	TRUE	4.00468e-08	118	2255	46	0.0203991	0.389831	GO:0055001	GO:BP	muscle cell development	15992	14919
DE genes vs genome	TRUE	4.71799e-08	59	2255	30	0.0133038	0.508475	GO:0030239	GO:BP	myofibril assembly	15992	7051
DE genes vs genome	TRUE	5.90196e-08	247	2255	75	0.0332594	0.303644	GO:0042692	GO:BP	muscle cell differentiation	15992	10805
DE genes vs genome	TRUE	6.03596e-08	144	2255	52	0.0230599	0.361111	GO:0006941	GO:BP	striated muscle contraction	15992	2620
DE genes vs genome	TRUE	1.24793e-07	688	2255	159	0.07051	0.231105	GO:0045321	GO:BP	leukocyte activation	15992	11966
DE genes vs genome	TRUE	2.35824e-07	5241	2255	872	0.386696	0.16638	GO:0048518	GO:BP	positive regulation of biological process	15992	13451
DE genes vs genome	TRUE	2.42652e-07	4713	2255	794	0.352106	0.16847	GO:0007165	GO:BP	signal transduction	15992	2776
DE genes vs genome	TRUE	2.66865e-07	171	2255	57	0.0252772	0.333333	GO:0031032	GO:BP	actomyosin structure organization	15992	7327
DE genes vs genome	TRUE	5.66248e-07	1193	2255	244	0.108204	0.204526	GO:0007155	GO:BP	cell adhesion	15992	2766
DE genes vs genome	TRUE	7.60798e-07	390	2255	101	0.0447894	0.258974	GO:0044057	GO:BP	regulation of system process	15992	11436
DE genes vs genome	TRUE	1.27717e-06	5594	2255	918	0.407095	0.164104	GO:0032501	GO:BP	multicellular organismal process	15992	7975
DE genes vs genome	TRUE	1.99703e-06	9917	2255	1526	0.676718	0.153877	GO:0050789	GO:BP	regulation of biological process	15992	13916
DE genes vs genome	TRUE	3.65287e-06	191	2255	59	0.0261641	0.308901	GO:0003015	GO:BP	heart process	15992	1480
DE genes vs genome	TRUE	3.70645e-06	10337	2255	1581	0.701109	0.152946	GO:0065007	GO:BP	biological regulation	15992	16682
DE genes vs genome	TRUE	6.09884e-06	184	2255	57	0.0252772	0.309783	GO:0060047	GO:BP	heart contraction	15992	15040
DE genes vs genome	TRUE	8.30738e-06	5901	2255	956	0.423947	0.162006	GO:0051716	GO:BP	cellular response to stimulus	15992	14605
DE genes vs genome	TRUE	1.31515e-05	731	2255	159	0.07051	0.21751	GO:0072359	GO:BP	circulatory system development	15992	18204
DE genes vs genome	TRUE	1.43816e-05	1819	2255	339	0.150333	0.186366	GO:0009653	GO:BP	anatomical structure morphogenesis	15992	3628
DE genes vs genome	TRUE	1.46715e-05	1763	2255	330	0.146341	0.187181	GO:0048513	GO:BP	animal organ development	15992	13448
DE genes vs genome	TRUE	1.55071e-05	165	2255	52	0.0230599	0.315152	GO:0043588	GO:BP	skin development	15992	11308
DE genes vs genome	TRUE	1.5882e-05	558	2255	128	0.0567627	0.229391	GO:0046649	GO:BP	lymphocyte activation	15992	12911
DE genes vs genome	TRUE	2.93364e-05	34	2255	19	0.00842572	0.558824	GO:0045214	GO:BP	sarcomere organization	15992	11936
DE genes vs genome	TRUE	3.7454e-05	1822	2255	337	0.149446	0.184962	GO:0048468	GO:BP	cell development	15992	13419
DE genes vs genome	TRUE	3.92701e-05	434	2255	104	0.0461197	0.239631	GO:0003013	GO:BP	circulatory system process	15992	1478
DE genes vs genome	TRUE	4.11941e-05	691	2255	150	0.0665188	0.217077	GO:0030001	GO:BP	metal ion transport	15992	6961
DE genes vs genome	TRUE	4.22258e-05	227	2255	64	0.0283814	0.281938	GO:0008544	GO:BP	epidermis development	15992	3247
DE genes vs genome	TRUE	4.5761e-05	303	2255	79	0.0350333	0.260726	GO:0010959	GO:BP	regulation of metal ion transport	15992	4620
DE genes vs genome	TRUE	5.20879e-05	642	2255	141	0.0625277	0.219626	GO:0098660	GO:BP	inorganic ion transmembrane transport	15992	19708
DE genes vs genome	TRUE	5.3714e-05	1294	2255	251	0.111308	0.193972	GO:0044093	GO:BP	positive regulation of molecular function	15992	11466
DE genes vs genome	TRUE	7.47064e-05	919	2255	188	0.0833703	0.20457	GO:0006811	GO:BP	monoatomic ion transport	15992	2531
DE genes vs genome	TRUE	7.69904e-05	2126	2255	383	0.169845	0.180151	GO:0065009	GO:BP	regulation of molecular function	15992	16684
DE genes vs genome	TRUE	7.71633e-05	761	2255	161	0.0713969	0.211564	GO:0048646	GO:BP	anatomical structure formation involved in morphogenesis	15992	13556
DE genes vs genome	TRUE	7.99536e-05	163	2255	50	0.0221729	0.306748	GO:0008016	GO:BP	regulation of heart contraction	15992	3150
DE genes vs genome	TRUE	0.000158525	734	2255	155	0.0687361	0.211172	GO:0098609	GO:BP	cell-cell adhesion	15992	19697
DE genes vs genome	TRUE	0.000166186	86	2255	32	0.0141907	0.372093	GO:0070252	GO:BP	actin-mediated cell contraction	15992	16815
DE genes vs genome	TRUE	0.000175508	235	2255	64	0.0283814	0.27234	GO:0070661	GO:BP	leukocyte proliferation	15992	17045
DE genes vs genome	TRUE	0.000194339	713	2255	151	0.0669623	0.211781	GO:0034220	GO:BP	monoatomic ion transmembrane transport	15992	8894
DE genes vs genome	TRUE	0.000200207	95	2255	34	0.0150776	0.357895	GO:0010927	GO:BP	cellular component assembly involved in morphogenesis	15992	4595
DE genes vs genome	TRUE	0.000223072	187	2255	54	0.0239468	0.28877	GO:1903522	GO:BP	regulation of blood circulation	15992	24014
DE genes vs genome	TRUE	0.000228577	594	2255	130	0.0576497	0.218855	GO:0098662	GO:BP	inorganic cation transmembrane transport	15992	19710
DE genes vs genome	TRUE	0.000244641	768	2255	160	0.0709534	0.208333	GO:0006812	GO:BP	monoatomic cation transport	15992	2532
DE genes vs genome	TRUE	0.000307968	353	2255	86	0.0381375	0.243626	GO:0008015	GO:BP	blood circulation	15992	3149
DE genes vs genome	TRUE	0.000346716	772	2255	160	0.0709534	0.207254	GO:0030334	GO:BP	regulation of cell migration	15992	7095
DE genes vs genome	TRUE	0.000349819	110	2255	37	0.016408	0.336364	GO:0030048	GO:BP	actin filament-based movement	15992	6982
DE genes vs genome	TRUE	0.000386394	2028	2255	363	0.160976	0.178994	GO:0002376	GO:BP	immune system process	15992	920
DE genes vs genome	TRUE	0.000572234	2151	2255	381	0.168958	0.177127	GO:0035556	GO:BP	intracellular signal transduction	15992	9527
DE genes vs genome	TRUE	0.000597923	598	2255	129	0.0572062	0.215719	GO:0098655	GO:BP	monoatomic cation transmembrane transport	15992	19703
DE genes vs genome	TRUE	0.00066721	117	2255	38	0.0168514	0.324786	GO:0006937	GO:BP	regulation of muscle contraction	15992	2617
DE genes vs genome	TRUE	0.000683403	989	2255	195	0.0864745	0.197169	GO:0040011	GO:BP	locomotion	15992	10391
DE genes vs genome	TRUE	0.000977085	55	2255	23	0.0101996	0.418182	GO:0050853	GO:BP	B cell receptor signaling pathway	15992	13966
DE genes vs genome	TRUE	0.000999126	373	2255	88	0.0390244	0.235925	GO:0043269	GO:BP	regulation of monoatomic ion transport	15992	11102
DE genes vs genome	TRUE	0.00100785	2761	2255	473	0.209756	0.171315	GO:0010646	GO:BP	regulation of cell communication	15992	4364
DE genes vs genome	TRUE	0.00107061	821	2255	166	0.0736142	0.202192	GO:2000145	GO:BP	regulation of cell motility	15992	26560
DE genes vs genome	TRUE	0.00114616	181	2255	51	0.0226164	0.281768	GO:0007517	GO:BP	muscle organ development	15992	3052
DE genes vs genome	TRUE	0.00117731	21	2255	13	0.00576497	0.619048	GO:0045933	GO:BP	positive regulation of muscle contraction	15992	12344
DE genes vs genome	TRUE	0.00121809	1248	2255	236	0.104656	0.189103	GO:0051240	GO:BP	positive regulation of multicellular organismal process	15992	14271
DE genes vs genome	TRUE	0.0015243	9351	2255	1423	0.631042	0.152176	GO:0050794	GO:BP	regulation of cellular process	15992	13920
DE genes vs genome	TRUE	0.00160434	528	2255	115	0.0509978	0.217803	GO:0034330	GO:BP	cell junction organization	15992	8964
DE genes vs genome	TRUE	0.00161686	296	2255	73	0.0323725	0.246622	GO:0034765	GO:BP	regulation of monoatomic ion transmembrane transport	15992	9142
DE genes vs genome	TRUE	0.00182752	260	2255	66	0.0292683	0.253846	GO:1904062	GO:BP	regulation of monoatomic cation transmembrane transport	15992	24476
DE genes vs genome	TRUE	0.00189888	276	2255	69	0.0305987	0.25	GO:0031589	GO:BP	cell-substrate adhesion	15992	7584
DE genes vs genome	TRUE	0.00212054	155	2255	45	0.0199557	0.290323	GO:0090257	GO:BP	regulation of muscle system process	15992	19014
DE genes vs genome	TRUE	0.00230767	210	2255	56	0.0248337	0.266667	GO:0032943	GO:BP	mononuclear cell proliferation	15992	8300
DE genes vs genome	TRUE	0.00241861	2219	2255	387	0.171619	0.174403	GO:0007166	GO:BP	cell surface receptor signaling pathway	15992	2777
DE genes vs genome	TRUE	0.00242239	464	2255	103	0.0456763	0.221983	GO:2000147	GO:BP	positive regulation of cell motility	15992	26562
DE genes vs genome	TRUE	0.002539	844	2255	168	0.0745011	0.199052	GO:0040012	GO:BP	regulation of locomotion	15992	10392
DE genes vs genome	TRUE	0.00260091	109	2255	35	0.0155211	0.321101	GO:0060048	GO:BP	cardiac muscle contraction	15992	15041
DE genes vs genome	TRUE	0.00262253	4737	2255	764	0.338803	0.161284	GO:0048522	GO:BP	positive regulation of cellular process	15992	13455
DE genes vs genome	TRUE	0.00263107	2750	2255	468	0.207539	0.170182	GO:0023051	GO:BP	regulation of signaling	15992	6954
DE genes vs genome	TRUE	0.00281147	191	2255	52	0.0230599	0.272251	GO:0007160	GO:BP	cell-matrix adhesion	15992	2771
DE genes vs genome	TRUE	0.00292197	2621	2255	448	0.19867	0.170927	GO:0048731	GO:BP	system development	15992	13640
DE genes vs genome	TRUE	0.00293289	703	2255	144	0.0638581	0.204836	GO:0097435	GO:BP	supramolecular fiber organization	15992	19546
DE genes vs genome	TRUE	0.00324172	207	2255	55	0.0243902	0.2657	GO:0046651	GO:BP	lymphocyte proliferation	15992	12912
DE genes vs genome	TRUE	0.003426	473	2255	104	0.0461197	0.219873	GO:0040017	GO:BP	positive regulation of locomotion	15992	10397
DE genes vs genome	TRUE	0.00351336	445	2255	99	0.0439024	0.222472	GO:0030335	GO:BP	positive regulation of cell migration	15992	7096
DE genes vs genome	TRUE	0.00353506	7139	2255	1109	0.491796	0.155344	GO:0050896	GO:BP	response to stimulus	15992	14004
DE genes vs genome	TRUE	0.00368975	153	2255	44	0.0195122	0.287582	GO:0019722	GO:BP	calcium-mediated signaling	15992	6301
DE genes vs genome	TRUE	0.00391902	480	2255	105	0.0465632	0.21875	GO:0050865	GO:BP	regulation of cell activation	15992	13978
DE genes vs genome	TRUE	0.00399748	36	2255	17	0.0075388	0.472222	GO:0003009	GO:BP	skeletal muscle contraction	15992	1474
DE genes vs genome	TRUE	0.00411	303	2255	73	0.0323725	0.240924	GO:0050900	GO:BP	leukocyte migration	15992	14007
DE genes vs genome	TRUE	0.00485099	17	2255	11	0.00487805	0.647059	GO:0010755	GO:BP	regulation of plasminogen activation	15992	4452
DE genes vs genome	TRUE	0.00517606	33	2255	16	0.00709534	0.484848	GO:0031424	GO:BP	keratinization	15992	7510
DE genes vs genome	TRUE	0.00592675	344	2255	80	0.0354767	0.232558	GO:0007507	GO:BP	heart development	15992	3046
DE genes vs genome	TRUE	0.00628965	350	2255	81	0.0359202	0.231429	GO:0048729	GO:BP	tissue morphogenesis	15992	13638
DE genes vs genome	TRUE	0.00666702	248	2255	62	0.0274945	0.25	GO:0002429	GO:BP	immune response-activating cell surface receptor signaling pathway	15992	966
DE genes vs genome	TRUE	0.00753005	396	2255	89	0.0394678	0.224747	GO:0009611	GO:BP	response to wounding	15992	3596
DE genes vs genome	TRUE	0.00782719	157	2255	44	0.0195122	0.280255	GO:0050851	GO:BP	antigen receptor-mediated signaling pathway	15992	13964
DE genes vs genome	TRUE	0.00794458	1266	2255	234	0.103769	0.184834	GO:0007010	GO:BP	cytoskeleton organization	15992	2665
DE genes vs genome	TRUE	0.0085063	271	2255	66	0.0292683	0.243542	GO:0002768	GO:BP	immune response-regulating cell surface receptor signaling pathway	15992	1293
DE genes vs genome	TRUE	0.00893901	331	2255	77	0.0341463	0.232628	GO:0006816	GO:BP	calcium ion transport	15992	2535
DE genes vs genome	TRUE	0.00992953	310	2255	73	0.0323725	0.235484	GO:0042391	GO:BP	regulation of membrane potential	15992	10641
DE genes vs genome	TRUE	0.0127016	221	2255	56	0.0248337	0.253394	GO:0060537	GO:BP	muscle tissue development	15992	15463
DE genes vs genome	TRUE	0.0127467	190	2255	50	0.0221729	0.263158	GO:0070663	GO:BP	regulation of leukocyte proliferation	15992	17047
DE genes vs genome	TRUE	0.0137138	1490	2255	268	0.118847	0.179866	GO:0050790	GO:BP	regulation of catalytic activity	15992	13917
DE genes vs genome	TRUE	0.0172491	108	2255	33	0.0146341	0.305556	GO:0001508	GO:BP	action potential	15992	333
DE genes vs genome	TRUE	0.0177391	2486	2255	421	0.186696	0.169348	GO:0009966	GO:BP	regulation of signal transduction	15992	3862
DE genes vs genome	TRUE	0.0180902	32	2255	15	0.00665188	0.46875	GO:0035025	GO:BP	positive regulation of Rho protein signal transduction	15992	9184
DE genes vs genome	TRUE	0.0181793	3290	2255	542	0.240355	0.164742	GO:0048583	GO:BP	regulation of response to stimulus	15992	13506
DE genes vs genome	TRUE	0.0218115	1202	2255	221	0.0980044	0.18386	GO:0002682	GO:BP	regulation of immune system process	15992	1214
DE genes vs genome	TRUE	0.0222374	395	2255	87	0.0385809	0.220253	GO:0034762	GO:BP	regulation of transmembrane transport	15992	9139
DE genes vs genome	TRUE	0.0228538	3109	2255	514	0.227938	0.165326	GO:0007275	GO:BP	multicellular organism development	15992	2853
DE genes vs genome	TRUE	0.0233448	1866	2255	325	0.144124	0.174169	GO:0048584	GO:BP	positive regulation of response to stimulus	15992	13507
DE genes vs genome	TRUE	0.0243728	91	2255	29	0.0128603	0.318681	GO:0061337	GO:BP	cardiac conduction	15992	16184
DE genes vs genome	TRUE	0.0263431	701	2255	139	0.0616408	0.198288	GO:0060429	GO:BP	epithelium development	15992	15361
DE genes vs genome	TRUE	0.0276768	195	2255	50	0.0221729	0.25641	GO:0042113	GO:BP	B cell activation	15992	10467
DE genes vs genome	TRUE	0.0289842	101	2255	31	0.0137472	0.306931	GO:0030216	GO:BP	keratinocyte differentiation	15992	7039
DE genes vs genome	TRUE	0.0295865	1101	2255	204	0.0904656	0.185286	GO:0055085	GO:BP	transmembrane transport	15992	14966
DE genes vs genome	TRUE	0.0323597	514	2255	107	0.0474501	0.208171	GO:0040007	GO:BP	growth	15992	10387
DE genes vs genome	TRUE	0.0349386	41	2255	17	0.0075388	0.414634	GO:0050881	GO:BP	musculoskeletal movement	15992	13990
DE genes vs genome	TRUE	0.0349386	41	2255	17	0.0075388	0.414634	GO:0050879	GO:BP	multicellular organismal movement	15992	13989
DE genes vs genome	TRUE	0.0363719	171	2255	45	0.0199557	0.263158	GO:0032944	GO:BP	regulation of mononuclear cell proliferation	15992	8301
DE genes vs genome	TRUE	0.0375463	616	2255	124	0.0549889	0.201299	GO:0030155	GO:BP	regulation of cell adhesion	15992	7003
DE genes vs genome	TRUE	0.042277	328	2255	74	0.032816	0.22561	GO:0042060	GO:BP	wound healing	15992	10441
DE genes vs genome	TRUE	0.042277	328	2255	74	0.032816	0.22561	GO:1903131	GO:BP	mononuclear cell differentiation	15992	23716
DE genes vs genome	TRUE	0.0422989	390	2255	85	0.037694	0.217949	GO:0007015	GO:BP	actin filament organization	15992	2667
DE genes vs genome	TRUE	0.0449916	58	2255	21	0.00931264	0.362069	GO:0022617	GO:BP	extracellular matrix disassembly	15992	6939
DE genes vs genome	TRUE	0.0449972	1635	2255	287	0.127273	0.175535	GO:0032879	GO:BP	regulation of localization	15992	8247
DE genes vs genome	TRUE	9.36081e-05	77	1216	29	0.0238487	0.376623	KEGG:05412	KEGG	Arrhythmogenic right ventricular cardiomyopathy	8161	483
DE genes vs genome	TRUE	0.000375073	46	1216	20	0.0164474	0.434783	KEGG:03050	KEGG	Proteasome	8161	216
DE genes vs genome	TRUE	0.00044138	95	1216	32	0.0263158	0.336842	KEGG:05414	KEGG	Dilated cardiomyopathy	8161	484
DE genes vs genome	TRUE	0.00112666	90	1216	30	0.0246711	0.333333	KEGG:05410	KEGG	Hypertrophic cardiomyopathy	8161	482
DE genes vs genome	TRUE	0.00158564	87	1216	29	0.0238487	0.333333	KEGG:04260	KEGG	Cardiac muscle contraction	8161	290
DE genes vs genome	TRUE	0.00250492	239	1216	60	0.0493421	0.251046	KEGG:04020	KEGG	Calcium signaling pathway	8161	245
DE genes vs genome	TRUE	0.0058335	154	1216	42	0.0345395	0.272727	KEGG:04261	KEGG	Adrenergic signaling in cardiomyocytes	8161	291
DE genes vs genome	TRUE	0.0162297	102	1216	30	0.0246711	0.294118	KEGG:04064	KEGG	NF-kappa B signaling pathway	8161	251
DE genes vs genome	TRUE	0.0259404	95	1216	28	0.0230263	0.294737	KEGG:04640	KEGG	Hematopoietic cell lineage	8161	327
DE genes vs genome	TRUE	0.0361407	166	1216	42	0.0345395	0.253012	KEGG:04022	KEGG	cGMP-PKG signaling pathway	8161	246
DE genes vs genome	TRUE	6.25461e-12	203	1600	74	0.04625	0.364532	REAC:R-HSA-397014	REAC	Muscle contraction	10835	1423
DE genes vs genome	TRUE	7.0244e-06	130	1600	45	0.028125	0.346154	REAC:R-HSA-5576891	REAC	Cardiac conduction	10835	298
DE genes vs genome	TRUE	8.24042e-05	105	1600	37	0.023125	0.352381	REAC:R-HSA-1236975	REAC	Antigen processing-Cross presentation	10835	148
DE genes vs genome	TRUE	0.000311305	476	1600	110	0.06875	0.231092	REAC:R-HSA-6798695	REAC	Neutrophil degranulation	10835	1519
DE genes vs genome	TRUE	0.000391795	36	1600	18	0.01125	0.5	REAC:R-HSA-390522	REAC	Striated Muscle Contraction	10835	2243
DE genes vs genome	TRUE	0.000432855	54	1600	23	0.014375	0.425926	REAC:R-HSA-5578775	REAC	Ion homeostasis	10835	1221
DE genes vs genome	TRUE	0.000683264	100	1600	34	0.02125	0.34	REAC:R-HSA-5668541	REAC	TNFR2 non-canonical NF-kB pathway	10835	2333
DE genes vs genome	TRUE	0.000699223	79	1600	29	0.018125	0.367089	REAC:R-HSA-8852276	REAC	The role of GTSE1 in G2/M progression after G2 checkpoint	10835	2388
DE genes vs genome	TRUE	0.000744222	2051	1600	373	0.233125	0.181863	REAC:R-HSA-168256	REAC	Immune System	10835	1118
DE genes vs genome	TRUE	0.000960966	128	1600	40	0.025	0.3125	REAC:R-HSA-6809371	REAC	Formation of the cornified envelope	10835	926
DE genes vs genome	TRUE	0.000984614	60	1600	24	0.015	0.4	REAC:R-HSA-2022090	REAC	Assembly of collagen fibrils and other multimeric structures	10835	171
DE genes vs genome	TRUE	0.000984614	60	1600	24	0.015	0.4	REAC:R-HSA-187577	REAC	SCF(Skp2)-mediated degradation of p27/p21	10835	2023
DE genes vs genome	TRUE	0.00112104	89	1600	31	0.019375	0.348315	REAC:R-HSA-1474290	REAC	Collagen formation	10835	371
DE genes vs genome	TRUE	0.00135272	57	1600	23	0.014375	0.403509	REAC:R-HSA-69541	REAC	Stabilization of p53	10835	2239
DE genes vs genome	TRUE	0.00141383	65	1600	25	0.015625	0.384615	REAC:R-HSA-5358346	REAC	Hedgehog ligand biogenesis	10835	1063
DE genes vs genome	TRUE	0.00147129	90	1600	31	0.019375	0.344444	REAC:R-HSA-1236974	REAC	ER-Phagosome pathway	10835	790
DE genes vs genome	TRUE	0.00177976	78	1600	28	0.0175	0.358974	REAC:R-HSA-9759194	REAC	Nuclear events mediated by NFE2L2	10835	1539
DE genes vs genome	TRUE	0.00185359	54	1600	22	0.01375	0.407407	REAC:R-HSA-450408	REAC	AUF1 (hnRNP D0) binds and destabilizes mRNA	10835	37
DE genes vs genome	TRUE	0.00195989	66	1600	25	0.015625	0.378788	REAC:R-HSA-69580	REAC	p53-Dependent G1/S DNA damage checkpoint	10835	2596
DE genes vs genome	TRUE	0.00195989	66	1600	25	0.015625	0.378788	REAC:R-HSA-69563	REAC	p53-Dependent G1 DNA Damage Response	10835	2595
DE genes vs genome	TRUE	0.0026127	71	1600	26	0.01625	0.366197	REAC:R-HSA-68949	REAC	Orc1 removal from chromatin	10835	1564
DE genes vs genome	TRUE	0.0033429	76	1600	27	0.016875	0.355263	REAC:R-HSA-176409	REAC	APC/C:Cdc20 mediated degradation of mitotic proteins	10835	24
DE genes vs genome	TRUE	0.00366111	52	1600	21	0.013125	0.403846	REAC:R-HSA-75815	REAC	Ubiquitin-dependent degradation of Cyclin D	10835	2500
DE genes vs genome	TRUE	0.00366111	52	1600	21	0.013125	0.403846	REAC:R-HSA-9762114	REAC	GSK3B and BTRC:CUL1-mediated-degradation of NFE2L2	10835	979
DE genes vs genome	TRUE	0.00366111	52	1600	21	0.013125	0.403846	REAC:R-HSA-349425	REAC	Autodegradation of the E3 ubiquitin ligase COP1	10835	185
DE genes vs genome	TRUE	0.003667	68	1600	25	0.015625	0.367647	REAC:R-HSA-69615	REAC	G1/S DNA Damage Checkpoints	10835	954
DE genes vs genome	TRUE	0.00376763	64	1600	24	0.015	0.375	REAC:R-HSA-1442490	REAC	Collagen degradation	10835	370
DE genes vs genome	TRUE	0.00412016	121	1600	37	0.023125	0.305785	REAC:R-HSA-69239	REAC	Synthesis of DNA	10835	2263
DE genes vs genome	TRUE	0.00443231	77	1600	27	0.016875	0.350649	REAC:R-HSA-176814	REAC	Activation of APC/C and APC/C:Cdc20 mediated degradation of mitotic proteins	10835	71
DE genes vs genome	TRUE	0.00502091	49	1600	20	0.0125	0.408163	REAC:R-HSA-1236978	REAC	Cross-presentation of soluble exogenous antigens (endosomes)	10835	399
DE genes vs genome	TRUE	0.00522714	53	1600	21	0.013125	0.396226	REAC:R-HSA-9604323	REAC	Negative regulation of NOTCH4 signaling	10835	1499
DE genes vs genome	TRUE	0.00529687	297	1600	72	0.045	0.242424	REAC:R-HSA-1474244	REAC	Extracellular matrix organization	10835	848
DE genes vs genome	TRUE	0.00721615	50	1600	20	0.0125	0.4	REAC:R-HSA-211733	REAC	Regulation of activated PAK-2p34 by proteasome mediated degradation	10835	1926
DE genes vs genome	TRUE	0.00736416	58	1600	22	0.01375	0.37931	REAC:R-HSA-351202	REAC	Metabolism of polyamines	10835	1365
DE genes vs genome	TRUE	0.00737395	54	1600	21	0.013125	0.388889	REAC:R-HSA-8941858	REAC	Regulation of RUNX3 expression and activity	10835	1914
DE genes vs genome	TRUE	0.00840436	25	1600	13	0.008125	0.52	REAC:R-HSA-210991	REAC	Basigin interactions	10835	200
DE genes vs genome	TRUE	0.00841596	106	1600	33	0.020625	0.311321	REAC:R-HSA-9755511	REAC	KEAP1-NFE2L2 pathway	10835	1228
DE genes vs genome	TRUE	0.00928279	32	1600	15	0.009375	0.46875	REAC:R-HSA-5576892	REAC	Phase 0 - rapid depolarisation	10835	1651
DE genes vs genome	TRUE	0.00935089	67	1600	24	0.015	0.358209	REAC:R-HSA-5658442	REAC	Regulation of RAS by GAPs	10835	1911
DE genes vs genome	TRUE	0.00992444	130	1600	38	0.02375	0.292308	REAC:R-HSA-69206	REAC	G1/S Transition	10835	955
DE genes vs genome	TRUE	0.0101216	59	1600	22	0.01375	0.372881	REAC:R-HSA-5387390	REAC	Hh mutants abrogate ligand secretion	10835	1070
DE genes vs genome	TRUE	0.0102381	51	1600	20	0.0125	0.392157	REAC:R-HSA-350562	REAC	Regulation of ornithine decarboxylase (ODC)	10835	1947
DE genes vs genome	TRUE	0.0102842	55	1600	21	0.013125	0.381818	REAC:R-HSA-174113	REAC	SCF-beta-TrCP mediated degradation of Emi1	10835	2024
DE genes vs genome	TRUE	0.0105195	89	1600	29	0.018125	0.325843	REAC:R-HSA-5687128	REAC	MAPK6/MAPK4 signaling	10835	1295
DE genes vs genome	TRUE	0.0124512	68	1600	24	0.015	0.352941	REAC:R-HSA-174154	REAC	APC/C:Cdc20 mediated degradation of Securin	10835	23
DE genes vs genome	TRUE	0.0141876	56	1600	21	0.013125	0.375	REAC:R-HSA-5362768	REAC	Hh mutants are degraded by ERAD	10835	1071
DE genes vs genome	TRUE	0.0143488	52	1600	20	0.0125	0.384615	REAC:R-HSA-69613	REAC	p53-Independent G1/S DNA damage checkpoint	10835	2598
DE genes vs genome	TRUE	0.0143488	52	1600	20	0.0125	0.384615	REAC:R-HSA-69610	REAC	p53-Independent DNA Damage Response	10835	2597
DE genes vs genome	TRUE	0.0143488	52	1600	20	0.0125	0.384615	REAC:R-HSA-180534	REAC	Vpu mediated degradation of CD4	10835	2546
DE genes vs genome	TRUE	0.0143488	52	1600	20	0.0125	0.384615	REAC:R-HSA-69601	REAC	Ubiquitin Mediated Degradation of Phosphorylated Cdc25A	10835	2499
DE genes vs genome	TRUE	0.0147347	11	1600	8	0.005	0.727273	REAC:R-HSA-446107	REAC	Type I hemidesmosome assembly	10835	2492
DE genes vs genome	TRUE	0.0152527	73	1600	25	0.015625	0.342466	REAC:R-HSA-174184	REAC	Cdc20:Phospho-APC/C mediated degradation of Cyclin A	10835	311
DE genes vs genome	TRUE	0.0198446	74	1600	25	0.015625	0.337838	REAC:R-HSA-179419	REAC	APC:Cdc20 mediated degradation of cell cycle proteins prior to satisfation of the cell cycle checkpoint	10835	26
DE genes vs genome	TRUE	0.0198446	74	1600	25	0.015625	0.337838	REAC:R-HSA-174178	REAC	APC/C:Cdh1 mediated degradation of Cdc20 and other APC/C:Cdh1 targeted proteins in late mitosis/early G1	10835	25
DE genes vs genome	TRUE	0.0198771	53	1600	20	0.0125	0.377358	REAC:R-HSA-180585	REAC	Vif-mediated degradation of APOBEC3G	10835	2526
DE genes vs genome	TRUE	0.0198771	53	1600	20	0.0125	0.377358	REAC:R-HSA-169911	REAC	Regulation of Apoptosis	10835	1880
DE genes vs genome	TRUE	0.0212269	92	1600	29	0.018125	0.315217	REAC:R-HSA-69052	REAC	Switching of origins to a post-replicative state	10835	2252
DE genes vs genome	TRUE	0.0212269	92	1600	29	0.018125	0.315217	REAC:R-HSA-4086400	REAC	PCP/CE pathway	10835	1579
DE genes vs genome	TRUE	0.023336	125	1600	36	0.0225	0.288	REAC:R-HSA-162909	REAC	Host Interactions of HIV factors	10835	1080
DE genes vs genome	TRUE	0.0238341	88	1600	28	0.0175	0.318182	REAC:R-HSA-453276	REAC	Regulation of mitotic cell cycle	10835	1945
DE genes vs genome	TRUE	0.0238341	88	1600	28	0.0175	0.318182	REAC:R-HSA-174143	REAC	APC/C-mediated degradation of cell cycle proteins	10835	21
DE genes vs genome	TRUE	0.0266631	84	1600	27	0.016875	0.321429	REAC:R-HSA-216083	REAC	Integrin cell surface interactions	10835	1164
DE genes vs genome	TRUE	0.0297026	80	1600	26	0.01625	0.325	REAC:R-HSA-1168372	REAC	Downstream signaling events of B Cell Receptor (BCR)	10835	757
DE genes vs genome	TRUE	0.0315439	103	1600	31	0.019375	0.300971	REAC:R-HSA-382556	REAC	ABC-family proteins mediated transport	10835	6
DE genes vs genome	TRUE	0.0321948	2546	1600	438	0.27375	0.172035	REAC:R-HSA-162582	REAC	Signal Transduction	10835	2105
DE genes vs genome	TRUE	0.0369162	55	1600	20	0.0125	0.363636	REAC:R-HSA-4641257	REAC	Degradation of AXIN	10835	689
DE genes vs genome	TRUE	0.0369162	55	1600	20	0.0125	0.363636	REAC:R-HSA-8854050	REAC	FBXL7 down-regulates AURKA during mitotic entry and in early mitosis	10835	850
DE genes vs genome	TRUE	0.0369707	147	1600	40	0.025	0.272109	REAC:R-HSA-453279	REAC	Mitotic G1 phase and G1/S transition	10835	1408
DE genes vs genome	TRUE	0.0376842	81	1600	26	0.01625	0.320988	REAC:R-HSA-176408	REAC	Regulation of APC/C activators between G1/S and early anaphase	10835	1879
DE genes vs genome	TRUE	0.0376893	162	1600	43	0.026875	0.265432	REAC:R-HSA-69242	REAC	S Phase	10835	2005
DE genes vs genome	TRUE	0.0428204	15	1600	9	0.005625	0.6	REAC:R-HSA-2214320	REAC	Anchoring fibril formation	10835	141
DE genes vs genome	TRUE	0.0432042	64	1600	22	0.01375	0.34375	REAC:R-HSA-174084	REAC	Autodegradation of Cdh1 by Cdh1:APC/C	10835	184
DE genes vs genome	TRUE	0.0475394	82	1600	26	0.01625	0.317073	REAC:R-HSA-69202	REAC	Cyclin E associated events during G1/S transition	10835	404
DE genes vs genome	TRUE	5.23572e-07	9389	2664	1402	0.526276	0.149324	TF:M12732	TF	Factor: ZNF532; motif: NGGRGCTGGG	20011	10508
DE genes vs genome	TRUE	2.43997e-06	4601	2664	738	0.277027	0.1604	TF:M00257_1	TF	Factor: RREB-1; motif: CCCCAAACMMCCCC; match class: 1	20011	7337
DE genes vs genome	TRUE	7.84742e-06	10886	2664	1590	0.596847	0.146059	TF:M09729	TF	Factor: LUMAN; motif: CYCAGCYYCY	20011	4828
DE genes vs genome	TRUE	1.32439e-05	9550	2664	1411	0.529655	0.147749	TF:M00649	TF	Factor: MAZ; motif: GGGGAGGG	20011	5002
DE genes vs genome	TRUE	2.03894e-05	7861	2664	1182	0.443694	0.150363	TF:M12726	TF	Factor: PURBETA; motif: NCWGRGGCTGGGG	20011	7042
DE genes vs genome	TRUE	5.52136e-05	10347	2664	1511	0.567192	0.146033	TF:M01835_1	TF	Factor: GKLF; motif: CCTCCYN; match class: 1	20011	3171
DE genes vs genome	TRUE	0.000146592	7040	2664	1062	0.398649	0.150852	TF:M12464	TF	Factor: ZNF148; motif: NNCCCCTCCCCC	20011	9508
DE genes vs genome	TRUE	0.000147552	6450	2664	981	0.368243	0.152093	TF:M09734_1	TF	Factor: ZNF692; motif: SYNGGSCCCASCCNC; match class: 1	20011	11015
DE genes vs genome	TRUE	0.00042423	7249	2664	1086	0.407658	0.149814	TF:M07290	TF	Factor: GLI; motif: NGACCMCCCAN	20011	3176
DE genes vs genome	TRUE	0.000469879	4729	2664	737	0.276652	0.155847	TF:M09729_1	TF	Factor: LUMAN; motif: CYCAGCYYCY; match class: 1	20011	4829
DE genes vs genome	TRUE	0.00049108	12959	2664	1843	0.691817	0.142218	TF:M07040	TF	Factor: GKLF; motif: NNRRGRRNGNSNNN	20011	3166
DE genes vs genome	TRUE	0.000578607	3480	2664	559	0.209835	0.160632	TF:M01721_1	TF	Factor: PUR1; motif: GGGNCAGNN; match class: 1	20011	7041
DE genes vs genome	TRUE	0.000773517	10714	2664	1548	0.581081	0.144484	TF:M00257	TF	Factor: RREB-1; motif: CCCCAAACMMCCCC	20011	7336
DE genes vs genome	TRUE	0.00106002	8549	2664	1258	0.472222	0.147152	TF:M09591	TF	Factor: AP-2gamma; motif: NTGSCCTGRGGSNN	20011	8608
DE genes vs genome	TRUE	0.00151086	7570	2664	1124	0.421922	0.148481	TF:M04595_1	TF	Factor: SALL2; motif: GGGTGGG; match class: 1	20011	7427
DE genes vs genome	TRUE	0.0022715	10366	2664	1497	0.561937	0.144414	TF:M10008	TF	Factor: CSX; motif: NKRAGWGS	20011	5810
DE genes vs genome	TRUE	0.00235222	2518	2664	415	0.155781	0.164813	TF:M12726_1	TF	Factor: PURBETA; motif: NCWGRGGCTGGGG; match class: 1	20011	7043
DE genes vs genome	TRUE	0.0032375	9289	2664	1352	0.507508	0.145548	TF:M01721	TF	Factor: PUR1; motif: GGGNCAGNN	20011	7040
DE genes vs genome	TRUE	0.00364084	7350	2664	1090	0.409159	0.148299	TF:M09737	TF	Factor: ZNF644; motif: TCCWGCCTCTSN	20011	10862
DE genes vs genome	TRUE	0.00384933	4256	2664	662	0.248498	0.155545	TF:M00649_1	TF	Factor: MAZ; motif: GGGGAGGG; match class: 1	20011	5003
DE genes vs genome	TRUE	0.00453085	7468	2664	1105	0.41479	0.147965	TF:M01175	TF	Factor: CKROX; motif: SCCCTCCCC	20011	852
DE genes vs genome	TRUE	0.00532457	6324	2664	948	0.355856	0.149905	TF:M10059	TF	Factor: Smad2; motif: TGTCTGNCWCCT	20011	7582
DE genes vs genome	TRUE	0.005413	5751	2664	869	0.326201	0.151104	TF:M08819	TF	Factor: LKLF; motif: CNCCACCCS	20011	4772
DE genes vs genome	TRUE	0.00578476	12966	2664	1833	0.688063	0.14137	TF:M00646	TF	Factor: LF-A1; motif: GGGSTCWR	20011	4672
DE genes vs genome	TRUE	0.00636172	8970	2664	1306	0.49024	0.145596	TF:M07461	TF	Factor: KLF; motif: GGGNGGGG	20011	4604
DE genes vs genome	TRUE	0.00674775	4237	2664	657	0.246622	0.155063	TF:M07407_1	TF	Factor: THAP1; motif: YTGCCCNNA; match class: 1	20011	8749
DE genes vs genome	TRUE	0.00814271	2997	2664	480	0.18018	0.16016	TF:M00721	TF	Factor: CACCC-binding; motif: CANCCNNWGGGTGDGG	20011	638
DE genes vs genome	TRUE	0.00834962	9939	2664	1434	0.538288	0.14428	TF:M12707	TF	Factor: ZNF462; motif: YYYYCTSCWG	20011	10350
DE genes vs genome	TRUE	0.0111602	6437	2664	960	0.36036	0.149138	TF:M00646_1	TF	Factor: LF-A1; motif: GGGSTCWR; match class: 1	20011	4673
DE genes vs genome	TRUE	0.0119251	2847	2664	457	0.171547	0.16052	TF:M00733_1	TF	Factor: SMAD4; motif: GKSRKKCAGMCANCY; match class: 1	20011	7601
DE genes vs genome	TRUE	0.0120067	11018	2664	1575	0.591216	0.142948	TF:M09763	TF	Factor: NF1C; motif: WGCCARR	20011	5554
DE genes vs genome	TRUE	0.0121761	3568	2664	560	0.21021	0.156951	TF:M12732_1	TF	Factor: ZNF532; motif: NGGRGCTGGG; match class: 1	20011	10509
DE genes vs genome	TRUE	0.0127956	4036	2664	626	0.234985	0.155104	TF:M09972_1	TF	Factor: BTEB2; motif: WGGGTGKGGCNGGN; match class: 1	20011	617
DE genes vs genome	TRUE	0.0162898	9957	2664	1433	0.537913	0.143919	TF:M12725	TF	Factor: PHB; motif: NCCCAGCCCCY	20011	6540
DE genes vs genome	TRUE	0.0182292	8362	2664	1219	0.457583	0.145779	TF:M07040_1	TF	Factor: GKLF; motif: NNRRGRRNGNSNNN; match class: 1	20011	3167
DE genes vs genome	TRUE	0.0207127	4314	2664	663	0.248874	0.153686	TF:M09763_1	TF	Factor: NF1C; motif: WGCCARR; match class: 1	20011	5555
DE genes vs genome	TRUE	0.0208678	4686	2664	715	0.268393	0.152582	TF:M00444_1	TF	Factor: VDR; motif: GGGKNARNRRGGWSA; match class: 1	20011	8935
DE genes vs genome	TRUE	0.0214027	4974	2664	755	0.283408	0.151789	TF:M07341	TF	Factor: TORC2; motif: TGGGCTKKD	20011	8804
DE genes vs genome	TRUE	0.0220825	6206	2664	925	0.347222	0.149049	TF:M12489	TF	Factor: KLF4; motif: NNCCCCACCCNN	20011	4588
DE genes vs genome	TRUE	0.0235038	15862	2664	2196	0.824324	0.138444	TF:M01835	TF	Factor: GKLF; motif: CCTCCYN	20011	3170
DE genes vs genome	TRUE	0.0237633	5903	2664	883	0.331456	0.149585	TF:M04896	TF	Factor: AP-2alpha; motif: NNNGSCCTGRGGSN	20011	8560
DE genes vs genome	TRUE	0.0262032	1248	2664	219	0.0822072	0.175481	TF:M11355	TF	Factor: MafG; motif: TGCTGACNNNGCR	20011	4924
DE genes vs genome	TRUE	0.0290748	3080	2664	487	0.182808	0.158117	TF:M07291	TF	Factor: GLI2; motif: TGGGTGGTCNS	20011	3194
DE genes vs genome	TRUE	0.039171	11163	2664	1588	0.596096	0.142256	TF:M12354	TF	Factor: ZNF37A; motif: CCYYGGCTCCNTSCCMN	20011	10096
DE genes vs genome	TRUE	0.0408132	13984	2664	1955	0.733859	0.139803	TF:M09977	TF	Factor: Lyl-1; motif: NCAKCTGYTNYCNN	20011	4846
DE genes vs genome	TRUE	0.0413266	10824	2664	1543	0.579204	0.142554	TF:M07289_1	TF	Factor: GKLF; motif: NNNRGGNGNGGSN; match class: 1	20011	3169
DE genes vs genome	TRUE	0.0419652	9784	2664	1405	0.527402	0.143602	TF:M09984	TF	Factor: MAZ; motif: GGGGGAGGGGGNGRGRRRGNRG	20011	4994
DE genes vs genome	TRUE	0.0455556	11984	2664	1695	0.636261	0.141439	TF:M07322_1	TF	Factor: HSF4; motif: CTGCMRN; match class: 1	20011	4181
DE genes vs genome	TRUE	0.0459112	3501	2664	545	0.20458	0.15567	TF:M07461_1	TF	Factor: KLF; motif: GGGNGGGG; match class: 1	20011	4605
DE genes vs genome	TRUE	0.0477347	8727	2664	1263	0.474099	0.144723	TF:M00749	TF	Factor: SREBP-1; motif: CACSCCA	20011	8010

## Sheet: S4
Table S4. Result of DM analysis on CpG sites
Due to size restrictions Supplementary table S4 is hosted at the Figshare data repository at
https://doi.org/10.6084/m9.figshare.24722268

## Sheet: S5
Table S5. Result of DM analysis on CGIs
ensembl	symbol	CGI_coordinates	log.quot	pvalue	padj	num.sites
ENSG00000228327	NA	chr1:713985-714547	-0.136953	0.0992883	0.130051	2
ENSG00000237491	NA	chr1:713985-714547	-0.136953	0.0992883	0.130051	2
ENSG00000225880	LINC00115	chr1:762417-763445	0.337443	0.0695314	0.10157	2
ENSG00000228794	LINC01128	chr1:762417-763445	0.337443	0.0695314	0.10157	2
NA	NA	chr1:805199-805628	0.175096	0.123067	0.152213	3
ENSG00000272438	NA	chr1:839695-840619	-0.744085	0.0574108	0.0899301	3
ENSG00000230699	NA	chr1:844300-845883	-0.137317	0.40287	0.421452	1
NA	NA	chr1:854766-854973	0.308772	0.00468768	0.0169783	6
ENSG00000187634	SAMD11	chr1:858971-861632	0.300547	0.00255403	0.0107956	15
NA	NA	chr1:869333-871872	-0.49308	0.0648552	0.097159	8
NA	NA	chr1:875731-878363	-0.0504863	0.0293962	0.0595269	12
NA	NA	chr1:886357-886602	-0.135955	0.000290715	0.00216421	3
ENSG00000188976	NOC2L	chr1:894314-902654	-0.0342773	0.0377296	0.0694401	34
ENSG00000187961	KLHL17	chr1:894314-902654	-0.0342773	0.0377296	0.0694401	34
ENSG00000187583	PLEKHN1	chr1:894314-902654	-0.0342773	0.0377296	0.0694401	34
NA	NA	chr1:906297-906538	-0.277288	0.690834	0.700353	1
NA	NA	chr1:919727-919927	-1.22922	0.0135245	0.0362417	1
ENSG00000272512	NA	chr1:933388-937410	0.127472	0.002397	0.0103027	18
ENSG00000188290	HES4	chr1:933388-937410	0.127472	0.002397	0.0103027	18
ENSG00000224969	NA	chr1:948671-948894	-0.256213	0.0379854	0.0697499	5
ENSG00000187608	ISG15	chr1:948671-948894	-0.256213	0.0379854	0.0697499	5
ENSG00000224969	NA	chr1:949330-949851	-1.81036	3.12776e-07	2.04031e-05	4
ENSG00000188157	AGRN	chr1:954769-956343	-0.148062	0.0480367	0.0804506	10
NA	NA	chr1:963796-964507	-0.234912	0.0193526	0.0459875	3
NA	NA	chr1:967967-970238	0.44317	0.014395	0.0378278	9
NA	NA	chr1:975497-980305	-0.0271816	0.0383677	0.0701345	17
NA	NA	chr1:981069-981400	-0.309977	0.0364046	0.0680218	4
NA	NA	chr1:982153-982511	-0.0204633	0.012647	0.034534	3
NA	NA	chr1:983175-983612	-0.168182	0.00179915	0.00831875	4
NA	NA	chr1:984207-984429	0.561989	0.0431879	0.0754401	2
ENSG00000242590	NA	chr1:990275-990694	0.209647	0.00238037	0.0102539	5
ENSG00000217801	NA	chr1:994437-995303	-0.278595	0.0354516	0.0669761	5
ENSG00000273443	NA	chr1:999679-999911	-0.287625	0.0198734	0.0467267	4
NA	NA	chr1:1002664-1005318	-0.473701	0.0620641	0.0945108	11
NA	NA	chr1:1016864-1017439	0.0955479	0.580736	0.593557	3
NA	NA	chr1:1018100-1018390	-0.0443676	0.0531213	0.085593	2
NA	NA	chr1:1019819-1020026	-0.0747837	0.00602981	0.0203766	3
NA	NA	chr1:1023144-1023347	-0.10633	0.0127432	0.034741	4
NA	NA	chr1:1024076-1024614	-0.395974	0.00117221	0.00602756	4
NA	NA	chr1:1026378-1026625	-0.0955203	0.00488964	0.0174817	1
NA	NA	chr1:1027510-1027730	0.0266107	0.682786	0.692704	3
NA	NA	chr1:1046045-1046340	0.102205	0.0169142	0.0420779	3
NA	NA	chr1:1050516-1050830	-0.52936	0.0221827	0.0501117	3
ENSG00000131591	C1orf159	chr1:1051179-1052445	-0.192583	0.0161014	0.0407101	8
ENSG00000223823	NA	chr1:1072370-1072847	-0.421964	0.0209395	0.0482558	2
NA	NA	chr1:1093212-1093476	-0.00291788	0.000741635	0.00430308	2
NA	NA	chr1:1098044-1100584	0.994718	0.00158406	0.00755017	13
ENSG00000162571	TTLL10	chr1:1109315-1110145	-0.623675	5.32138e-06	0.000137472	6
ENSG00000205231	TTLL10-AS1	chr1:1115575-1116006	-0.564364	0.0012691	0.00639936	4
NA	NA	chr1:1132828-1133218	-0.0164255	0.00682475	0.0223148	3
NA	NA	chr1:1136361-1137156	-0.117184	0.0351697	0.0666437	4
ENSG00000186891	TNFRSF18	chr1:1141671-1142150	0.204921	0.0128302	0.0349109	5
NA	NA	chr1:1145569-1145878	-0.311785	0.214087	0.238063	2
NA	NA	chr1:1146709-1146914	-0.187093	0.0108055	0.0309087	2
ENSG00000186827	TNFRSF4	chr1:1149056-1149524	-0.765504	0.0699915	0.101956	3
NA	NA	chr1:1152523-1153134	-0.118314	3.03073e-05	0.000433365	2
NA	NA	chr1:1153785-1154419	0.0516399	0.0420864	0.0743003	4
NA	NA	chr1:1159169-1159528	-0.092354	0.00216501	0.00957351	3
NA	NA	chr1:1161960-1162281	-0.0071654	0.527521	0.542199	2
NA	NA	chr1:1163503-1163895	-0.065975	0.0400232	0.0719842	3
ENSG00000078808	SDF4	chr1:1167002-1168985	-0.20244	0.0242003	0.0529567	6
ENSG00000176022	B3GALT6	chr1:1167002-1168985	-0.20244	0.0242003	0.0529567	6
NA	NA	chr1:1173916-1174263	-0.0175976	0.243436	0.266386	2
NA	NA	chr1:1177886-1178207	-0.877048	0.00154968	0.00742493	4
ENSG00000184163	FAM132A	chr1:1181757-1182470	0.188797	0.00319597	0.0127889	7
NA	NA	chr1:1189397-1190245	-0.136929	0.033342	0.0644089	7
NA	NA	chr1:1190523-1190799	0.16776	0.58875	0.601316	5
NA	NA	chr1:1203167-1203597	-0.039529	0.00903069	0.0271923	5
ENSG00000160087	UBE2J2	chr1:1208516-1209942	-0.565286	0.0384717	0.0702351	7
ENSG00000230415	NA	chr1:1208516-1209942	-0.565286	0.0384717	0.0702351	7
NA	NA	chr1:1228781-1230163	-0.30033	0.00728157	0.0232917	8
ENSG00000131584	ACAP3	chr1:1242401-1245185	0.172271	0.0266678	0.0561591	20
ENSG00000169972	PUSL1	chr1:1242401-1245185	0.172271	0.0266678	0.0561591	20
NA	NA	chr1:1247919-1248493	0.0557809	0.0196612	0.0464353	5
ENSG00000240731	NA	chr1:1254323-1254548	0.0198837	0.906061	0.908339	1
ENSG00000127054	CPSF3L	chr1:1259644-1260635	0.0408039	0.237899	0.261098	7
ENSG00000224051	GLTPD1	chr1:1259644-1260635	0.0408039	0.237899	0.261098	7
NA	NA	chr1:1262666-1263420	0.363707	0.00898809	0.0270991	4
ENSG00000169962	TAS1R3	chr1:1267086-1267286	0.717036	0.0683297	0.100495	3
NA	NA	chr1:1267436-1268986	0.64293	0.0473226	0.07973	8
NA	NA	chr1:1271426-1272074	-0.0184674	0.416722	0.435154	3
NA	NA	chr1:1272378-1272634	-0.133251	0.0504587	0.0828567	3
ENSG00000107404	DVL1	chr1:1283934-1285345	-0.330924	0.0499572	0.0823966	5
NA	NA	chr1:1289708-1291126	-1.27594	0.00181861	0.00838087	8
ENSG00000175756	AURKAIP1	chr1:1309141-1311039	-0.245074	0.0481722	0.0806018	18
NA	NA	chr1:1322645-1322924	-0.0749301	0.00944438	0.028083	4
ENSG00000221978	CCNL2	chr1:1334072-1335602	-0.209108	0.0696961	0.101727	12
ENSG00000224870	NA	chr1:1334072-1335602	-0.209108	0.0696961	0.101727	12
ENSG00000242485	MRPL20	chr1:1342005-1342952	-0.0425319	0.117843	0.147508	8
ENSG00000264293	RN7SL657P	chr1:1342005-1342952	-0.0425319	0.117843	0.147508	8
ENSG00000225905	NA	chr1:1355160-1356000	0.938082	0.000175295	0.00151319	2
ENSG00000205116	TMEM88B	chr1:1361561-1361787	0.121823	0.0501894	0.0825681	3
NA	NA	chr1:1362955-1363299	0.737298	7.3668e-05	0.000815261	2
ENSG00000225285	NA	chr1:1370768-1371449	-1.60563	0.0101875	0.0296593	3
NA	NA	chr1:1374462-1375584	-0.2688	0.00200186	0.00901402	5
NA	NA	chr1:1389556-1389889	0.598551	0.194787	0.219585	1
NA	NA	chr1:1396086-1396338	-0.103016	0.480819	0.497418	3
ENSG00000160072	ATAD3B	chr1:1406845-1407821	0.147768	0.0421976	0.074446	5
ENSG00000197785	ATAD3A	chr1:1446879-1448205	-0.0169091	0.196916	0.221611	9
NA	NA	chr1:1455303-1455892	-0.210848	0.201704	0.226207	3
NA	NA	chr1:1456830-1457074	-0.00729991	0.115691	0.145536	2
NA	NA	chr1:1457955-1459029	-0.140387	0.0238474	0.0525471	3
NA	NA	chr1:1464509-1464806	-0.185772	0.000525648	0.00332368	1
NA	NA	chr1:1470605-1471450	-0.365337	0.00084859	0.0047573	4
NA	NA	chr1:1473108-1473342	-0.129116	0.0279577	0.057899	6
NA	NA	chr1:1474963-1475220	1.00201	0.0025235	0.0107095	2
ENSG00000205090	TMEM240	chr1:1476094-1476669	0.211675	2.28615e-06	7.82581e-05	2
NA	NA	chr1:1489533-1489794	-0.436438	0.000527104	0.00333135	2
NA	NA	chr1:1496762-1496986	-0.075763	0.00756909	0.0239512	4
ENSG00000160075	SSU72	chr1:1509483-1510747	-0.614964	0.0766614	0.108303	10
ENSG00000215014	NA	chr1:1509483-1510747	-0.614964	0.0766614	0.108303	10
ENSG00000228594	C1orf233	chr1:1534332-1536136	0.0392733	0.00411816	0.0154333	6
ENSG00000272106	NA	chr1:1550454-1552015	-0.0277388	0.190187	0.215155	16
ENSG00000197530	MIB2	chr1:1550454-1552015	-0.0277388	0.190187	0.215155	16
NA	NA	chr1:1558588-1559359	-0.422701	0.000514065	0.00327558	3
NA	NA	chr1:1560781-1561055	-0.505388	0.00521219	0.0183145	2
NA	NA	chr1:1562050-1562398	0.772065	0.061321	0.0938085	2
NA	NA	chr1:1563675-1564032	0.332311	0.00431916	0.0159782	1
ENSG00000189409	MMP23B	chr1:1564422-1570006	0.667024	0.00191753	0.00872095	20
ENSG00000248333	CDK11B	chr1:1590074-1590942	-0.138336	0.101872	0.132502	7
ENSG00000272004	NA	chr1:1590074-1590942	-0.138336	0.101872	0.132502	7
NA	NA	chr1:1600982-1601231	-0.00484445	0.670339	0.680692	2
ENSG00000269737	NA	chr1:1602392-1602686	0.707307	0.000238873	0.00187291	2
ENSG00000008128	CDK11A	chr1:1655396-1656231	-0.721832	0.00909735	0.0273352	5
ENSG00000227775	NA	chr1:1655396-1656231	-0.721832	0.00909735	0.0273352	5
NA	NA	chr1:1685374-1685971	-0.0845649	0.11087	0.141007	4
NA	NA	chr1:1691768-1692063	-0.14109	0.1278	0.156718	4
NA	NA	chr1:1709395-1710582	-0.0397463	0.211651	0.235745	11
NA	NA	chr1:1713640-1714141	0.700436	0.00127801	0.00643246	5
ENSG00000078369	GNB1	chr1:1821406-1823272	-0.206023	0.00778625	0.0244382	9
ENSG00000231050	NA	chr1:1821406-1823272	-0.206023	0.00778625	0.0244382	9
NA	NA	chr1:1839959-1840601	-0.00173845	0.157533	0.184347	4
ENSG00000178821	TMEM52	chr1:1850099-1851391	-0.508988	0.0338414	0.0650441	17
NA	NA	chr1:1859247-1859523	-0.278389	0.000869787	0.00484537	2
NA	NA	chr1:1874716-1875015	1.12745	0.00333535	0.0132253	2
NA	NA	chr1:1875618-1875877	-2.05653	5.50607e-05	0.000659848	3
NA	NA	chr1:1886345-1886870	-0.171756	0.00234037	0.0101262	4
NA	NA	chr1:1896415-1896628	-0.262053	5.84085e-07	3.13108e-05	2
NA	NA	chr1:1897582-1897786	-1.97046	3.65881e-06	0.000107687	3
NA	NA	chr1:1910269-1913800	-0.574581	6.47759e-05	0.00074279	6
ENSG00000142609	C1orf222	chr1:1935167-1935452	0.410475	0.317651	0.338387	3
ENSG00000187730	GABRD	chr1:1950412-1951479	0.444339	0.000967365	0.00523674	6
NA	NA	chr1:1957047-1957386	-1.70972	1.20444e-06	5.07281e-05	3
NA	NA	chr1:1959415-1959867	-0.298103	5.51709e-06	0.000140328	6
NA	NA	chr1:1960943-1961148	-1.42936	1.93227e-06	6.97395e-05	4
NA	NA	chr1:1961408-1961850	-0.312275	0.000484291	0.00313795	3
NA	NA	chr1:1974687-1974942	-1.24204	0.000195948	0.00163608	3
NA	NA	chr1:1976124-1976628	0.298128	0.000753938	0.00435508	4
ENSG00000226969	NA	chr1:1981252-1983212	0.147916	0.0058184	0.0198631	11
ENSG00000067606	PRKCZ	chr1:1981252-1983212	0.147916	0.0058184	0.0198631	11
NA	NA	chr1:1990780-1991171	-0.0993689	0.0173323	0.0427865	4
NA	NA	chr1:2005180-2005565	-0.339468	7.9434e-11	1.51065e-07	8
NA	NA	chr1:2025206-2026225	-0.738903	4.81831e-05	0.000601628	3
NA	NA	chr1:2038556-2038863	-0.155586	0.0106468	0.0305927	2
NA	NA	chr1:2040998-2041302	-0.175921	9.05406e-05	0.000943692	3
NA	NA	chr1:2046430-2046865	-1.16848	1.30709e-06	5.32421e-05	3
NA	NA	chr1:2063783-2064052	-3.41786	2.68876e-07	1.80636e-05	3
NA	NA	chr1:2064629-2064855	0.0990921	0.376014	0.395347	3
NA	NA	chr1:2066368-2066666	0.349918	0.00326913	0.0130086	3
NA	NA	chr1:2082315-2082529	0.0727914	0.468626	0.485453	4
ENSG00000182873	NA	chr1:2116433-2116801	-0.0590975	0.077294	0.108965	3
ENSG00000269554	NA	chr1:2121018-2121818	0.935183	0.00595323	0.0201951	4
NA	NA	chr1:2126049-2126642	-0.384014	0.0235508	0.0521586	7
NA	NA	chr1:2136809-2137351	-0.305634	0.0765036	0.108166	5
ENSG00000162585	C1orf86	chr1:2144200-2144497	0.261299	0.0356507	0.0671998	3
ENSG00000243558	NA	chr1:2144200-2144497	0.261299	0.0356507	0.0671998	3
ENSG00000234396	NA	chr1:2144200-2144497	0.261299	0.0356507	0.0671998	3
ENSG00000157933	SKI	chr1:2158213-2161173	-0.224353	0.0588698	0.0914508	12
NA	NA	chr1:2222199-2222569	-1.3626	0.000289597	0.00215784	4
NA	NA	chr1:2232311-2232617	-1.10156	0.00104046	0.00551608	2
NA	NA	chr1:2235309-2235667	0.0124242	0.434742	0.452762	1
NA	NA	chr1:2236443-2239069	-0.108172	0.00631041	0.0210742	12
NA	NA	chr1:2245715-2247086	-0.465022	0.167198	0.193387	6
NA	NA	chr1:2249316-2249634	-0.0434529	0.00106507	0.00559775	1
NA	NA	chr1:2253724-2254758	0.573242	0.00193034	0.00876471	5
ENSG00000272161	NA	chr1:2258098-2258423	2.65209	0.000123494	0.00118203	1
ENSG00000269753	NA	chr1:2258098-2258423	2.65209	0.000123494	0.00118203	1
ENSG00000272161	NA	chr1:2259065-2259326	-0.754451	0.00836781	0.0257759	2
ENSG00000269753	NA	chr1:2259065-2259326	-0.754451	0.00836781	0.0257759	2
NA	NA	chr1:2266008-2266432	1.39815	0.125871	0.154911	3
NA	NA	chr1:2276359-2276657	-0.0429395	0.0849486	0.116274	3
NA	NA	chr1:2304160-2304376	1.44471	0.028484	0.0584746	4
ENSG00000178642	NA	chr1:2316354-2316749	-0.500137	1.12995e-05	0.000226947	4
ENSG00000116151	MORN1	chr1:2322482-2323764	-0.384263	0.061677	0.0941086	11
ENSG00000157916	RER1	chr1:2322482-2323764	-0.384263	0.061677	0.0941086	11
NA	NA	chr1:2333551-2334172	-0.105521	0.0604678	0.0929788	4
NA	NA	chr1:2339877-2340246	-0.0672914	0.121858	0.151027	4
NA	NA	chr1:2343386-2344717	0.112536	0.0424734	0.074669	12
ENSG00000157911	PEX10	chr1:2345892-2346156	-0.294132	0.0246999	0.0536087	2
NA	NA	chr1:2359927-2360167	1.28531	1.70954e-05	0.000293099	4
NA	NA	chr1:2371847-2372073	-0.183844	0.000165981	0.0014619	1
NA	NA	chr1:2374819-2375814	1.25461	2.7568e-05	0.000409594	5
NA	NA	chr1:2387670-2388086	-0.31513	0.00418124	0.0156081	4
NA	NA	chr1:2398826-2399055	-0.999566	0.0455347	0.0779338	5
NA	NA	chr1:2409758-2410049	-0.0847473	0.000723237	0.00423109	3
NA	NA	chr1:2411126-2411404	0.268329	0.0192805	0.0458823	5
NA	NA	chr1:2415199-2415506	-0.565417	0.00886957	0.0268465	1
NA	NA	chr1:2433649-2434065	-0.236101	0.00925398	0.0276579	1
NA	NA	chr1:2435042-2435257	-0.284725	9.22107e-05	0.000958673	2
NA	NA	chr1:2435555-2435828	-1.26051	8.6031e-08	8.3738e-06	2
NA	NA	chr1:2439798-2440022	-0.00431794	0.895014	0.897846	1
NA	NA	chr1:2440127-2440478	-0.016975	0.144346	0.172096	4
NA	NA	chr1:2445356-2445648	-0.135362	0.00470587	0.0170342	2
NA	NA	chr1:2449923-2450206	-0.0451485	0.0186416	0.0449042	3
NA	NA	chr1:2451218-2451551	-0.0034676	0.282926	0.304598	2
NA	NA	chr1:2452796-2453007	-0.00443614	0.400136	0.418803	1
ENSG00000157881	PANK4	chr1:2457242-2458259	-0.285258	0.0411442	0.0732754	13
ENSG00000197921	HES5	chr1:2460761-2462010	0.107618	0.00857622	0.0261895	12
NA	NA	chr1:2466935-2467212	-3.2288	5.31257e-08	6.23265e-06	2
NA	NA	chr1:2472096-2472586	-0.992985	0.000160306	0.00142562	2
ENSG00000272449	NA	chr1:2477564-2478363	-0.355065	0.0183936	0.0445486	4
ENSG00000157870	FAM213B	chr1:2517398-2518892	-0.192605	0.0511709	0.0835876	12
NA	NA	chr1:2527240-2527503	-0.401086	0.00129832	0.00651609	2
NA	NA	chr1:2537672-2537886	-0.246352	0.0152255	0.0392267	3
NA	NA	chr1:2559893-2561055	0.376216	0.0012726	0.00641305	6
NA	NA	chr1:2574031-2574864	-0.227955	0.0359382	0.067536	6
NA	NA	chr1:2706026-2706961	1.81901	2.39569e-07	1.66786e-05	6
NA	NA	chr1:2716742-2717233	-0.0556435	0.0618616	0.0943029	4
NA	NA	chr1:2772127-2772665	1.67677	0.00695939	0.0226064	4
NA	NA	chr1:2777158-2777361	-0.728614	3.67584e-06	0.000107931	3
NA	NA	chr1:2827786-2828294	1.5553	8.19015e-06	0.000182283	6
NA	NA	chr1:2850666-2850873	-0.131301	0.00113053	0.00587308	3
NA	NA	chr1:2876546-2876808	-0.537441	0.226729	0.250522	1
NA	NA	chr1:2885063-2885284	-2.09511	4.40817e-05	0.000564232	4
NA	NA	chr1:2886590-2886923	1.35156	0.0003123	0.00227617	5
NA	NA	chr1:2929156-2929376	-1.06526	0.115904	0.145708	1
NA	NA	chr1:2938634-2939043	-0.824853	6.59042e-07	3.40868e-05	4
ENSG00000256761	NA	chr1:2979276-2980758	1.39679	2.78894e-06	8.93148e-05	7
ENSG00000177133	LINC00982	chr1:2983926-2987962	0.892464	0.000125063	0.00119012	27
ENSG00000142611	PRDM16	chr1:2983926-2987962	0.892464	0.000125063	0.00119012	27
NA	NA	chr1:2990031-2990718	1.3844	0.000617053	0.00373815	4
NA	NA	chr1:2997273-2997473	-0.785045	3.81322e-05	0.000507716	2
NA	NA	chr1:2999728-2999978	-0.560197	0.0159532	0.0404691	3
NA	NA	chr1:3028180-3028557	1.08814	1.42737e-05	0.000261013	3
NA	NA	chr1:3038068-3038343	-0.665873	0.0429147	0.0751654	2
NA	NA	chr1:3056542-3056772	-0.179051	0.00119449	0.00611925	5
NA	NA	chr1:3059051-3059268	-0.23067	0.0359827	0.0675856	4
NA	NA	chr1:3071900-3072239	-1.1789	0.0247316	0.0536208	1
NA	NA	chr1:3080935-3081292	-0.857915	6.82742e-06	0.00016071	2
NA	NA	chr1:3102541-3103352	1.2722	0.022787	0.051041	4
NA	NA	chr1:3104957-3105253	-0.496564	0.00998907	0.0292514	2
NA	NA	chr1:3111580-3111909	-1.41636	4.16273e-05	0.000539106	3
NA	NA	chr1:3147846-3148081	-0.157561	0.000823079	0.00465226	4
NA	NA	chr1:3155161-3155361	-2.86851	2.48968e-06	8.34042e-05	2
NA	NA	chr1:3157510-3158300	-0.384897	3.97697e-05	0.000522993	4
NA	NA	chr1:3163970-3164643	0.95467	0.00184212	0.00846205	5
NA	NA	chr1:3182822-3183216	2.26574	0.0018874	0.00860608	1
NA	NA	chr1:3184547-3184824	0.155737	0.00314472	0.0126356	2
NA	NA	chr1:3195377-3196052	-0.800918	0.00127503	0.00642238	5
NA	NA	chr1:3239916-3240261	0.97498	5.18219e-06	0.000135285	2
NA	NA	chr1:3275030-3275284	-0.131498	0.0189556	0.0453801	4
NA	NA	chr1:3307070-3307285	-0.219804	0.0490318	0.0814763	3
NA	NA	chr1:3310103-3311035	1.31222	0.000398187	0.00272697	2
NA	NA	chr1:3321270-3322310	0.792615	0.047179	0.0796019	5
NA	NA	chr1:3327992-3329424	-0.175415	0.0103766	0.0300429	5
NA	NA	chr1:3331041-3331279	-0.478686	0.000139361	0.00129417	4
NA	NA	chr1:3331987-3332227	-0.765027	0.0011241	0.00584337	3
NA	NA	chr1:3342013-3342806	-0.305452	0.000130245	0.00122809	5
NA	NA	chr1:3351366-3351632	-0.26828	0.00324868	0.0129377	3
ENSG00000130762	ARHGEF16	chr1:3370906-3371683	-0.331342	0.0189011	0.0453059	6
NA	NA	chr1:3394702-3395191	-0.293752	0.157584	0.18438	3
NA	NA	chr1:3425577-3425797	-0.249826	0.00355451	0.0138375	2
NA	NA	chr1:3426362-3426570	-0.141783	0.00485686	0.0174183	3
NA	NA	chr1:3427356-3427683	-1.30481	0.000309797	0.002262	2
NA	NA	chr1:3435989-3436250	-0.170396	0.0072798	0.0232917	4
NA	NA	chr1:3447450-3447950	0.229737	0.00120385	0.00614682	2
NA	NA	chr1:3459875-3460269	2.08553	2.39591e-07	1.66786e-05	3
NA	NA	chr1:3499903-3500470	-0.236862	0.399443	0.418131	1
NA	NA	chr1:3511710-3512118	-1.46794	4.04318e-08	5.28887e-06	2
ENSG00000162591	MEGF6	chr1:3527620-3528078	0.2926	0.00354412	0.0138073	4
ENSG00000162591	MEGF6	chr1:3528334-3528683	-0.145783	0.0308829	0.061376	3
ENSG00000238260	NA	chr1:3540768-3542241	0.0674222	0.0661036	0.0983529	12
ENSG00000158109	TPRG1L	chr1:3540768-3542241	0.0674222	0.0661036	0.0983529	12
NA	NA	chr1:3559953-3561009	-0.0245412	0.412364	0.430872	3
ENSG00000116213	WRAP73	chr1:3566446-3569636	0.252343	0.000891416	0.00493693	42
ENSG00000078900	TP73	chr1:3566446-3569636	0.252343	0.000891416	0.00493693	42
NA	NA	chr1:3607097-3607553	1.42008	0.00118569	0.00608525	6
NA	NA	chr1:3623319-3623521	2.43419	0.00017843	0.00153374	3
NA	NA	chr1:3634634-3635101	0.543512	0.000283471	0.00212768	4
NA	NA	chr1:3649295-3649674	-0.246096	4.75366e-05	0.000595363	3
ENSG00000227372	TP73-AS1	chr1:3662964-3664085	0.94879	0.00290406	0.0118894	12
ENSG00000235169	SMIM1	chr1:3688554-3689684	0.102918	0.119015	0.148569	10
NA	NA	chr1:3703673-3703908	-0.394112	8.45821e-07	3.93808e-05	2
ENSG00000130764	LRRC47	chr1:3712399-3713234	-0.669058	0.042646	0.0748807	8
NA	NA	chr1:3731459-3732015	0.0246187	0.305488	0.326577	6
ENSG00000116198	CEP104	chr1:3773188-3774465	-0.114606	0.0358206	0.0673865	10
ENSG00000169598	DFFB	chr1:3773188-3774465	-0.114606	0.0358206	0.0673865	10
ENSG00000116198	CEP104	chr1:3775078-3775369	0.686214	0.0680525	0.100204	4
NA	NA	chr1:3790865-3791611	-0.0868613	0.314742	0.33552	1
ENSG00000198912	C1orf174	chr1:3816357-3818084	-0.193483	0.0642886	0.096592	14
ENSG00000236423	LINC01134	chr1:3816357-3818084	-0.193483	0.0642886	0.096592	14
NA	NA	chr1:3824220-3824456	-0.359769	0.00104808	0.00554306	4
NA	NA	chr1:4192634-4193243	-0.332747	0.000262362	0.0020062	3
NA	NA	chr1:4221388-4221672	-0.292255	0.000905275	0.0049891	5
ENSG00000196581	AJAP1	chr1:4713990-4716555	1.23739	3.12673e-05	0.000443817	14
NA	NA	chr1:4726577-4726867	-0.122354	0.290393	0.311917	2
NA	NA	chr1:4771653-4772545	-0.45015	0.000121452	0.00116926	3
NA	NA	chr1:4832352-4832553	-0.11815	1.27422e-06	5.2592e-05	3
NA	NA	chr1:5772057-5772513	0.0729806	0.549676	0.563418	1
NA	NA	chr1:5793558-5793784	-0.0433658	0.849322	0.85336	1
NA	NA	chr1:5937158-5937392	-0.0347152	0.24753	0.270364	4
NA	NA	chr1:5950825-5951029	-0.0498982	0.0144049	0.0378341	3
ENSG00000131697	NPHP4	chr1:6051596-6052955	-0.390338	0.0239227	0.0526754	14
ENSG00000069424	KCNAB2	chr1:6051596-6052955	-0.390338	0.0239227	0.0526754	14
NA	NA	chr1:6086245-6086494	0.0742398	0.160708	0.18732	4
NA	NA	chr1:6111610-6111836	-0.435348	0.00109263	0.00571825	2
NA	NA	chr1:6131636-6131985	-0.627421	0.00146907	0.00712991	2
NA	NA	chr1:6187744-6188235	-0.323658	0.0219841	0.0498316	3
NA	NA	chr1:6188874-6189120	-0.106516	0.0150339	0.0389156	4
NA	NA	chr1:6202119-6202359	-0.0802069	0.457073	0.474421	1
NA	NA	chr1:6208717-6209039	-0.388152	0.00260297	0.0109537	3
ENSG00000116254	CHD5	chr1:6239238-6240814	0.31641	8.78871e-05	0.000920691	7
ENSG00000116254	CHD5	chr1:6241032-6241251	-0.758052	0.0222878	0.0502999	3
NA	NA	chr1:6259179-6259883	-0.180845	0.163646	0.189963	7
ENSG00000226944	NA	chr1:6265826-6266778	0.0110517	0.00320333	0.0128107	9
ENSG00000158286	RNF207	chr1:6265826-6266778	0.0110517	0.00320333	0.0128107	9
ENSG00000116251	RPL22	chr1:6268821-6269588	-0.617585	0.0330815	0.0641119	4
ENSG00000116237	ICMT	chr1:6295529-6296261	-0.169372	0.0624061	0.0947416	7
ENSG00000225077	LINC00337	chr1:6295529-6296261	-0.169372	0.0624061	0.0947416	7
ENSG00000173673	HES3	chr1:6301696-6302856	-0.479696	0.0416295	0.0737993	5
NA	NA	chr1:6305149-6306463	-0.611735	0.0346991	0.066122	5
NA	NA	chr1:6309164-6310092	0.133767	0.00106128	0.00558492	4
NA	NA	chr1:6313762-6314139	-0.201279	0.00511235	0.0180535	3
ENSG00000158292	GPR153	chr1:6320138-6320942	-0.278858	0.0180607	0.0440002	3
NA	NA	chr1:6339949-6340268	-0.175445	0.0974024	0.128246	2
NA	NA	chr1:6341137-6341412	0.023278	0.0020211	0.00907182	3
ENSG00000097021	ACOT7	chr1:6452815-6454185	-0.1942	0.0403525	0.0723395	12
ENSG00000271746	NA	chr1:6452815-6454185	-0.1942	0.0403525	0.0723395	12
NA	NA	chr1:6479058-6480938	-0.0818914	0.00266097	0.0111315	8
ENSG00000069812	HES2	chr1:6484504-6485327	0.236743	0.0231247	0.0515659	5
ENSG00000187017	ESPN	chr1:6484504-6485327	0.236743	0.0231247	0.0515659	5
ENSG00000231868	NA	chr1:6507208-6509186	-0.229829	0.0154908	0.0396994	7
NA	NA	chr1:6511690-6512110	-0.145161	0.000447674	0.00296226	2
NA	NA	chr1:6514109-6516325	0.817979	2.11816e-05	0.000339649	5
NA	NA	chr1:6520585-6521955	-1.66144	2.92419e-05	0.000425263	6
ENSG00000215788	TNFRSF25	chr1:6525997-6526228	-1.51837	0.00119149	0.00610859	3
NA	NA	chr1:6530537-6531814	-0.50418	0.0248475	0.0537974	6
NA	NA	chr1:6545144-6545559	1.96506	0.000296835	0.00219589	2
NA	NA	chr1:6550084-6551115	-0.0410694	0.0132572	0.0357463	12
NA	NA	chr1:6557562-6557872	0.0329818	0.145099	0.172806	3
ENSG00000162408	NOL9	chr1:6614137-6614835	0.0616298	0.133634	0.162061	7
ENSG00000173662	TAS1R1	chr1:6614137-6614835	0.0616298	0.133634	0.162061	7
ENSG00000204859	ZBTB48	chr1:6639428-6640361	0.300019	0.0116737	0.032672	9
NA	NA	chr1:6653398-6653674	-0.0373509	0.00598852	0.0202842	2
NA	NA	chr1:6659126-6659505	1.44663	0.000736537	0.00428154	4
NA	NA	chr1:6661777-6663844	-0.612566	0.012336	0.0339795	12
ENSG00000162413	KLHL21	chr1:6672787-6675741	0.0576784	0.0373832	0.069075	13
ENSG00000116273	PHF13	chr1:6672787-6675741	0.0576784	0.0373832	0.069075	13
ENSG00000041988	THAP3	chr1:6685072-6685691	-0.220111	0.036355	0.0679702	8
ENSG00000007923	DNAJC11	chr1:6761296-6762131	-0.437062	0.110642	0.140819	8
ENSG00000237436	NA	chr1:6844314-6846366	-0.223075	0.0468884	0.0793335	15
ENSG00000171735	CAMTA1	chr1:6844314-6846366	-0.223075	0.0468884	0.0793335	15
NA	NA	chr1:7022002-7022308	-1.67578	0.00352137	0.01375	4
NA	NA	chr1:7122520-7122727	-0.218541	0.00474019	0.0171176	3
NA	NA	chr1:7723401-7725175	-0.728104	8.21902e-06	0.000182568	7
NA	NA	chr1:7740144-7741117	0.215629	0.0337675	0.0649374	6
NA	NA	chr1:7764594-7765856	0.412387	0.0143545	0.0377743	6
ENSG00000049245	VAMP3	chr1:7831379-7831846	-0.0919068	0.0592255	0.0917957	3
ENSG00000049246	PER3	chr1:7843461-7843693	-0.097459	0.150949	0.17816	2
ENSG00000049246	PER3	chr1:7843916-7845104	1.54769	0.0003884	0.00268374	7
ENSG00000236266	NA	chr1:7887199-7887476	-0.154375	0.00129209	0.00649144	4
ENSG00000049249	TNFRSF9	chr1:8002409-8002699	0.16028	0.0108597	0.0309889	3
ENSG00000270330	NA	chr1:8002409-8002699	0.16028	0.0108597	0.0309889	3
ENSG00000116288	PARK7	chr1:8013994-8014651	-0.704759	0.00709698	0.0228909	5
NA	NA	chr1:8021302-8022226	-0.454346	0.0987346	0.129538	11
ENSG00000116285	ERRFI1	chr1:8085555-8086854	-0.0326896	0.00952824	0.0282251	6
ENSG00000238290	NA	chr1:8085555-8086854	-0.0326896	0.00952824	0.0282251	6
NA	NA	chr1:8271997-8272202	-0.974527	0.0897088	0.120944	3
NA	NA	chr1:8277196-8277822	-0.0315163	0.118223	0.147856	2
ENSG00000162426	SLC45A1	chr1:8377785-8378447	-0.567865	0.100198	0.130946	6
NA	NA	chr1:8384388-8384719	-0.308432	5.41182e-05	0.000652983	6
NA	NA	chr1:8385896-8386168	-0.0698761	0.0260753	0.055388	4
NA	NA	chr1:8390203-8390800	-0.0603468	0.00475469	0.0171531	6
NA	NA	chr1:8395344-8395635	-0.385704	0.000126356	0.00120068	4
NA	NA	chr1:8403698-8404102	-0.80825	0.0201505	0.0471361	3
NA	NA	chr1:8418323-8418857	-0.0921084	0.0333892	0.0644523	2
ENSG00000232912	NA	chr1:8483390-8484339	-0.0868354	0.135843	0.164062	10
NA	NA	chr1:8763006-8763549	0.0192517	0.158895	0.185668	3
ENSG00000142599	RERE	chr1:8877013-8877283	-0.365014	0.0305308	0.0609892	3
ENSG00000142599	RERE	chr1:8877599-8878092	0.0121775	0.21361	0.237629	4
ENSG00000074800	ENO1	chr1:8938099-8939409	-0.00533856	0.0667221	0.0989781	12
ENSG00000236269	ENO1-IT1	chr1:8938099-8939409	-0.00533856	0.0667221	0.0989781	12
ENSG00000230679	ENO1-AS1	chr1:8938099-8939409	-0.00533856	0.0667221	0.0989781	12
NA	NA	chr1:9099281-9100513	-0.262712	0.000355499	0.00252267	6
NA	NA	chr1:9131603-9131909	0.592358	1.59666e-06	6.08827e-05	3
ENSG00000180758	GPR157	chr1:9188504-9189743	-0.253816	0.0859644	0.117329	14
ENSG00000234546	NA	chr1:9242168-9243827	-0.0176751	0.084628	0.116007	7
NA	NA	chr1:9258566-9258956	-0.874759	0.331476	0.351856	4
ENSG00000049239	H6PD	chr1:9294402-9295118	-0.51509	0.0729324	0.104917	3
NA	NA	chr1:9324203-9324439	-0.0516037	0.411307	0.429841	3
NA	NA	chr1:9324688-9325016	-0.160162	0.000719275	0.00421589	4
NA	NA	chr1:9416127-9416404	-0.0516057	0.458194	0.475484	3
NA	NA	chr1:9427508-9427734	0.02387	0.28217	0.303903	3
NA	NA	chr1:9488938-9489249	-1.21487	0.0601942	0.0927125	3
NA	NA	chr1:9555380-9555652	-0.577665	0.145184	0.172874	3
ENSG00000171612	SLC25A33	chr1:9599351-9600444	-0.125622	0.146384	0.173992	8
ENSG00000188807	TMEM201	chr1:9648587-9649517	-0.0203887	0.0513212	0.0837446	7
NA	NA	chr1:9670618-9670868	-0.11587	0.0165257	0.0413652	4
NA	NA	chr1:9687126-9687367	-1.02488	0.00889921	0.0269099	2
ENSG00000171608	PIK3CD	chr1:9711781-9713001	-0.894475	0.011511	0.0323298	5
NA	NA	chr1:9749296-9750228	0.801558	0.00343888	0.0135102	4
NA	NA	chr1:9775709-9775997	-0.103355	4.22517e-06	0.000118568	1
NA	NA	chr1:9790293-9790704	-0.047175	0.422522	0.440797	3
NA	NA	chr1:9791159-9791486	-0.09934	0.16537	0.191649	2
ENSG00000171603	CLSTN1	chr1:9883012-9884667	0.216459	0.000153959	0.00138917	13
ENSG00000178585	CTNNBIP1	chr1:9969846-9970063	0.282793	0.0171022	0.0423962	1
ENSG00000178585	CTNNBIP1	chr1:9970585-9970790	0.00759398	0.152939	0.18001	7
ENSG00000162441	LZIC	chr1:10003166-10003585	-0.608876	0.0269433	0.0565608	8
ENSG00000228150	NA	chr1:10003166-10003585	-0.608876	0.0269433	0.0565608	8
ENSG00000173614	NMNAT1	chr1:10003166-10003585	-0.608876	0.0269433	0.0565608	8
ENSG00000162444	RBP7	chr1:10057122-10058108	0.771518	2.58799e-05	0.000391811	6
ENSG00000130939	UBE4B	chr1:10092533-10093404	-0.425097	0.0395186	0.0714665	12
ENSG00000054523	KIF1B	chr1:10270016-10271306	-0.129569	0.0882836	0.119531	9
NA	NA	chr1:10386184-10386390	-0.0952577	0.036942	0.0685837	4
ENSG00000142657	PGD	chr1:10458549-10459997	0.0308238	0.283122	0.304768	10
ENSG00000271989	NA	chr1:10490201-10491072	-0.343127	0.100959	0.131659	10
ENSG00000175279	APITD1	chr1:10490201-10491072	-0.343127	0.100959	0.131659	10
ENSG00000251503	APITD1-CORT	chr1:10490201-10491072	-0.343127	0.100959	0.131659	10
ENSG00000160049	DFFA	chr1:10532178-10532800	-0.291301	0.0520117	0.0844643	9
ENSG00000142655	PEX14	chr1:10532178-10532800	-0.291301	0.0520117	0.0844643	9
NA	NA	chr1:10534919-10535172	-0.138616	0.09737	0.12821	3
ENSG00000272078	NA	chr1:10698300-10698910	0.250443	0.000184324	0.00156869	3
ENSG00000272078	NA	chr1:10699395-10700098	-0.207936	0.0287233	0.0587659	4
NA	NA	chr1:10702137-10702340	-0.0736578	0.547498	0.561348	1
NA	NA	chr1:10707811-10708140	2.75819	4.96511e-08	6.04692e-06	5
NA	NA	chr1:10713839-10714203	0.222948	0.0751533	0.106979	2
NA	NA	chr1:10714402-10714708	-0.200932	0.00217612	0.00959692	3
NA	NA	chr1:10719868-10720581	-0.0539477	0.00240854	0.0103451	6
NA	NA	chr1:10725188-10725617	-0.0627773	0.0228515	0.0511413	4
NA	NA	chr1:10753774-10754176	0.101401	0.00045915	0.00301662	4
NA	NA	chr1:10755227-10755521	0.0550715	0.00235351	0.010167	2
NA	NA	chr1:10757892-10758252	1.34791	0.00041832	0.00282417	3
NA	NA	chr1:10764450-10764925	-1.16483	2.9812e-05	0.000430338	3
ENSG00000130940	CASZ1	chr1:10853895-10856964	0.0629982	0.018651	0.0449204	15
NA	NA	chr1:10895896-10896117	-1.57622	3.22102e-06	9.8557e-05	3
ENSG00000120948	TARDBP	chr1:11072320-11073245	-0.192839	0.122317	0.151476	7
ENSG00000116649	SRM	chr1:11119031-11120634	-0.660783	0.0457683	0.0781659	10
ENSG00000171824	EXOSC10	chr1:11159388-11160136	-0.258341	0.111429	0.141572	9
ENSG00000230337	NA	chr1:11159388-11160136	-0.258341	0.111429	0.141572	9
ENSG00000198793	MTOR	chr1:11322259-11323036	-0.875401	0.0221651	0.0500914	10
ENSG00000120942	UBIAD1	chr1:11333260-11333547	0.145675	0.150359	0.177625	2
ENSG00000204624	PTCHD2	chr1:11538670-11540342	0.855088	0.132051	0.16072	14
NA	NA	chr1:11561367-11562156	0.246034	0.438252	0.456119	7
NA	NA	chr1:11589839-11590044	-0.145282	0.25908	0.281573	3
NA	NA	chr1:11596383-11596622	-0.615968	0.000978974	0.00527762	3
NA	NA	chr1:11708768-11709277	-1.04152	1.53644e-05	0.00027308	3
NA	NA	chr1:11710460-11710788	-2.21846	1.07841e-05	0.000220751	2
ENSG00000132879	FBXO44	chr1:11714218-11715304	0.709564	0.00154726	0.00741909	13
ENSG00000116663	FBXO6	chr1:11724114-11724885	0.132658	0.192799	0.217731	7
NA	NA	chr1:11740829-11741717	0.0244203	0.239666	0.262781	14
ENSG00000116670	MAD2L2	chr1:11750702-11752651	0.124668	0.0097496	0.0287267	11
ENSG00000162490	DRAXIN	chr1:11750702-11752651	0.124668	0.0097496	0.0287267	11
NA	NA	chr1:11779567-11780016	-1.57185	0.00422682	0.0157343	1
ENSG00000177674	AGTRAP	chr1:11795976-11796263	0.0584928	0.0460628	0.0784467	4
ENSG00000215910	C1orf167	chr1:11822140-11822363	-0.385329	0.0100873	0.0294493	3
ENSG00000177000	MTHFR	chr1:11865463-11866566	-0.219889	0.0903964	0.121606	19
ENSG00000011021	CLCN6	chr1:11865463-11866566	-0.219889	0.0903964	0.121606	19
NA	NA	chr1:11898394-11898732	-0.797742	0.00812751	0.0252116	3
ENSG00000120937	NPPB	chr1:11919116-11919555	-0.497717	0.0282679	0.0582217	4
ENSG00000116685	KIAA2013	chr1:11985644-11986634	-3.51055	0.00303107	0.0122908	1
ENSG00000083444	PLOD1	chr1:11994695-11994969	-0.245719	0.115925	0.145727	4
ENSG00000116688	MFN2	chr1:12040114-12040793	-0.0618413	0.202672	0.227086	8
ENSG00000116691	MIIP	chr1:12079252-12079903	-0.200196	0.101332	0.132	12
ENSG00000120949	TNFRSF8	chr1:12123489-12124148	0.16628	0.137587	0.165696	6
ENSG00000028137	TNFRSF1B	chr1:12226877-12227712	-0.338666	0.0369252	0.0685822	9
ENSG00000263676	MIR4632	chr1:12251778-12251985	-0.572539	0.0257194	0.0549212	3
ENSG00000048707	VPS13D	chr1:12289955-12290585	-0.664434	0.020786	0.0480409	1
NA	NA	chr1:12290956-12291199	-1.01923	0.0196475	0.0464353	1
NA	NA	chr1:12600348-12600556	-1.53707	5.34153e-06	0.000137561	1
NA	NA	chr1:12655927-12656248	0.156975	0.0177262	0.0434637	3
ENSG00000162496	DHRS3	chr1:12676984-12678642	-0.420594	0.0437623	0.0760106	15
ENSG00000162494	LRRC38	chr1:13839506-13840613	-0.344656	0.0115127	0.0323298	10
ENSG00000259961	NA	chr1:13839506-13840613	-0.344656	0.0115127	0.0323298	10
ENSG00000215909	NA	chr1:13881411-13881612	-0.138057	0.000710529	0.00418049	2
ENSG00000162493	PDPN	chr1:13909607-13909842	0.144941	0.200625	0.225201	4
ENSG00000162493	PDPN	chr1:13910138-13910868	0.371078	0.00113639	0.00589489	12
ENSG00000116731	PRDM2	chr1:14026482-14027200	0.0389652	0.499346	0.515269	8
NA	NA	chr1:14075268-14076458	-0.478857	0.0325143	0.0634125	13
NA	NA	chr1:14219351-14219737	0.720806	2.30083e-05	0.000359339	2
ENSG00000189337	KAZN	chr1:14924611-14925993	0.642287	7.04954e-06	0.000164731	10
NA	NA	chr1:15127584-15127869	-0.274727	5.19588e-05	0.000636875	2
NA	NA	chr1:15250374-15251545	0.178672	0.0146049	0.0381625	6
NA	NA	chr1:15375064-15375413	-0.45269	0.00449316	0.0164521	1
ENSG00000175147	TMEM51-AS1	chr1:15479220-15481471	-0.348496	0.0108315	0.0309444	11
ENSG00000171729	TMEM51	chr1:15479220-15481471	-0.348496	0.0108315	0.0309444	11
NA	NA	chr1:15541182-15541447	-0.278694	0.000284714	0.00213109	4
ENSG00000142621	FHAD1	chr1:15573621-15573953	-0.86258	0.013058	0.0353441	5
ENSG00000228140	NA	chr1:15736034-15737228	-0.0457892	0.0440215	0.0763001	10
ENSG00000142634	EFHD2	chr1:15736034-15737228	-0.0457892	0.0440215	0.0763001	10
NA	NA	chr1:15850494-15850699	0.00285245	0.881402	0.884479	2
NA	NA	chr1:15851107-15851581	-0.227789	0.100726	0.131447	5
ENSG00000132906	CASP9	chr1:15853109-15853663	-0.541079	0.0989111	0.129713	8
ENSG00000116138	DNAJC16	chr1:15853109-15853663	-0.541079	0.0989111	0.129713	8
ENSG00000116771	AGMAT	chr1:15911089-15911608	-1.17651	0.0575123	0.09005	2
ENSG00000237301	NA	chr1:15929824-15930289	0.26348	0.00214491	0.00951017	4
ENSG00000235084	CHCHD2P6	chr1:15929824-15930289	0.26348	0.00214491	0.00951017	4
ENSG00000197312	DDI2	chr1:15943822-15944356	-0.16342	0.0343817	0.0657147	6
ENSG00000116786	PLEKHM2	chr1:16011267-16011502	-0.734823	0.0131968	0.0356145	4
ENSG00000264048	NA	chr1:16011267-16011502	-0.734823	0.0131968	0.0356145	4
NA	NA	chr1:16053617-16053975	-0.0718689	0.163566	0.18989	3
NA	NA	chr1:16058298-16058505	-0.0193713	0.26678	0.288928	3
NA	NA	chr1:16070629-16070853	-0.548551	3.58258e-05	0.000488539	4
NA	NA	chr1:16073319-16073521	-0.148367	0.0410485	0.0731523	3
NA	NA	chr1:16085148-16085862	0.59877	0.000203865	0.00168005	7
NA	NA	chr1:16161261-16162880	-0.00189878	0.134848	0.163144	4
NA	NA	chr1:16163753-16164123	-1.81629	2.22242e-05	0.000351759	4
ENSG00000179743	NA	chr1:16173890-16175396	-0.0810419	0.06475	0.0970438	10
ENSG00000065526	SPEN	chr1:16173890-16175396	-0.0810419	0.06475	0.0970438	10
ENSG00000179743	NA	chr1:16175830-16176117	0.0134208	0.0432964	0.0755722	2
NA	NA	chr1:16260871-16261155	-0.119181	0.00344747	0.0135332	1
NA	NA	chr1:16269901-16270259	0.0312257	0.630184	0.641629	3
NA	NA	chr1:16270592-16271582	0.0345616	0.108972	0.139224	6
ENSG00000116809	ZBTB17	chr1:16301903-16302672	-0.69718	0.0912178	0.122418	7
ENSG00000185519	FAM131C	chr1:16399649-16400072	-0.3901	0.025425	0.0545928	3
NA	NA	chr1:16464377-16464621	0.100422	0.177858	0.203488	4
NA	NA	chr1:16475112-16475324	0.0856309	0.148253	0.175733	3
ENSG00000142627	EPHA2	chr1:16481485-16482782	0.00222578	0.00925956	0.0276674	12
ENSG00000227959	NA	chr1:16481485-16482782	0.00222578	0.00925956	0.0276674	12
NA	NA	chr1:16494062-16494505	-0.393553	0.120129	0.149483	3
NA	NA	chr1:16532918-16534580	-0.21312	0.0033221	0.0131812	11
NA	NA	chr1:16543684-16544307	-0.307939	0.031011	0.0615217	8
NA	NA	chr1:16553327-16553660	1.83531	0.000694486	0.00410564	4
ENSG00000132881	RSG1	chr1:16563545-16563799	0.147542	0.145891	0.173507	3
ENSG00000037637	FBXO42	chr1:16678575-16679192	-0.104248	0.0285112	0.058515	9
ENSG00000055070	SZRD1	chr1:16678575-16679192	-0.104248	0.0285112	0.058515	9
NA	NA	chr1:16693622-16694270	-1.22879	0.0194005	0.0460502	7
ENSG00000157191	NECAP2	chr1:16766999-16767803	-0.245954	0.0731491	0.105168	12
NA	NA	chr1:16810606-16810957	0.00614595	0.0245938	0.0534911	3
ENSG00000080947	CROCCP3	chr1:16825139-16826377	-0.103969	0.0332188	0.0642672	4
ENSG00000206652	RNU1-1	chr1:16840785-16841028	-1.71586	0.00474467	0.017126	2
ENSG00000261135	NA	chr1:16840785-16841028	-1.71586	0.00474467	0.017126	2
ENSG00000224174	NA	chr1:16847281-16847892	0.651528	0.000682517	0.00404941	2
ENSG00000233421	NA	chr1:16860874-16862296	0.531171	0.00195105	0.00883603	3
ENSG00000219481	NBPF1	chr1:16939457-16940454	-0.0592957	0.0363507	0.0679698	8
ENSG00000215908	CROCCP2	chr1:16970856-16971492	-0.0771736	0.081584	0.113181	3
ENSG00000186301	MST1P2	chr1:16970856-16971492	-0.0771736	0.081584	0.113181	3
NA	NA	chr1:17018684-17020959	-0.0604415	0.135866	0.164079	4
NA	NA	chr1:17022987-17023284	-1.1831	0.00225013	0.00982689	1
NA	NA	chr1:17025924-17027942	-0.221612	0.0213403	0.0488515	5
NA	NA	chr1:17051492-17051891	0.06787	0.00148757	0.00720417	2
NA	NA	chr1:17085412-17086974	0.333151	0.0240634	0.0527831	2
NA	NA	chr1:17198627-17200049	1.30356	0.000122183	0.00117356	1
ENSG00000238142	NA	chr1:17215422-17216094	0.69907	0.0406445	0.0726883	4
ENSG00000235241	NA	chr1:17215422-17216094	0.69907	0.0406445	0.0726883	4
ENSG00000272426	NA	chr1:17231299-17231680	-0.470551	0.00276492	0.0114655	1
NA	NA	chr1:17240039-17240970	-0.424223	0.0493047	0.0817279	4
NA	NA	chr1:17281819-17282056	0.121452	0.0836425	0.115132	5
NA	NA	chr1:17287291-17287684	1.67006	0.728509	0.736553	1
NA	NA	chr1:17292905-17293115	-0.175655	0.000229414	0.0018242	3
ENSG00000117122	MFAP2	chr1:17306552-17307363	0.116246	0.0300211	0.0603228	2
NA	NA	chr1:17331886-17332093	-0.0153983	0.10415	0.134643	3
ENSG00000159363	ATP13A2	chr1:17337830-17338590	-0.237161	0.232416	0.25589	8
ENSG00000117118	SDHB	chr1:17380457-17380722	-0.214005	0.159045	0.1858	6
ENSG00000117115	PADI2	chr1:17445652-17446088	-0.142078	0.0297212	0.0599589	7
NA	NA	chr1:17475703-17476075	1.45353	2.73297e-06	8.8397e-05	3
NA	NA	chr1:17746201-17746547	0.0760812	0.00416569	0.0155689	5
ENSG00000179051	RCC2	chr1:17764073-17765811	-0.408616	0.0300106	0.0603116	11
ENSG00000074964	ARHGEF10L	chr1:17865864-17866630	0.213469	0.00300562	0.0122076	2
NA	NA	chr1:17949453-17949670	-0.224992	1.93412e-05	0.000320257	3
NA	NA	chr1:18023482-18023792	-0.0155078	0.00883507	0.026765	2
NA	NA	chr1:18152379-18152842	-0.249616	0.316564	0.337316	2
ENSG00000117154	IGSF21	chr1:18434106-18434813	2.47966	1.58687e-08	3.01787e-06	5
NA	NA	chr1:18435567-18435904	0.0102123	0.000460119	0.00301978	4
NA	NA	chr1:18436552-18437673	0.689059	0.0326882	0.0636618	3
NA	NA	chr1:18691875-18692081	-0.570899	3.47238e-06	0.000103932	4
NA	NA	chr1:18703296-18703496	-0.84423	0.000232761	0.00184146	1
NA	NA	chr1:18808874-18809667	-0.431883	0.00115882	0.00598058	5
ENSG00000009709	PAX7	chr1:18956896-18959829	1.43606	0.000601078	0.00367287	16
NA	NA	chr1:18962843-18963481	1.08559	0.000226284	0.00180873	3
NA	NA	chr1:18964181-18964401	0.338039	0.631813	0.643235	2
NA	NA	chr1:18967252-18968119	-0.656609	0.00761971	0.0240775	5
NA	NA	chr1:18969549-18970739	1.15729	1.24346e-05	0.000239423	4
NA	NA	chr1:18971730-18972097	1.0398	0.00713817	0.0229811	2
NA	NA	chr1:18973029-18973304	-0.711245	0.00689488	0.0224647	3
NA	NA	chr1:19043391-19043828	-0.458596	0.000302433	0.00222598	3
NA	NA	chr1:19110721-19110932	1.10389	0.0223267	0.0503624	3
NA	NA	chr1:19180946-19181469	-0.582162	0.00345972	0.0135661	5
NA	NA	chr1:19203875-19204234	-0.0545486	0.00267656	0.0111872	2
ENSG00000265606	MIR4695	chr1:19209627-19209914	-0.109262	0.000975669	0.00526555	4
ENSG00000159423	ALDH4A1	chr1:19228829-19229634	-0.208436	0.12657	0.155526	15
ENSG00000169991	IFFO2	chr1:19281949-19283883	-0.391149	0.00984252	0.0289101	10
ENSG00000127481	UBR4	chr1:19536152-19537046	-0.337228	0.11597	0.145761	8
ENSG00000230424	NA	chr1:19536152-19537046	-0.337228	0.11597	0.145761	8
ENSG00000127463	EMC1	chr1:19577885-19578708	-0.523437	0.055901	0.0884903	13
ENSG00000053372	MRTO4	chr1:19577885-19578708	-0.523437	0.055901	0.0884903	13
ENSG00000211454	AKR7L	chr1:19600250-19600942	1.06363	0.000105521	0.00105399	6
ENSG00000162482	AKR7A3	chr1:19614999-19615660	0.259341	0.0036818	0.0142049	7
ENSG00000053371	AKR7A2	chr1:19638208-19639309	-0.429294	0.0445346	0.0768741	7
ENSG00000040487	PQLC2	chr1:19638208-19639309	-0.429294	0.0445346	0.0768741	7
NA	NA	chr1:19665011-19665276	0.415481	0.241489	0.264525	4
ENSG00000077549	CAPZB	chr1:19811704-19812644	0.119195	0.0133418	0.0359001	7
ENSG00000235185	NA	chr1:19923342-19924002	-0.0409582	0.253257	0.275913	11
ENSG00000270136	MINOS1-NBL1	chr1:19923342-19924002	-0.0409582	0.253257	0.275913	11
ENSG00000173436	MINOS1	chr1:19923342-19924002	-0.0409582	0.253257	0.275913	11
NA	NA	chr1:19970256-19971923	0.00684017	0.00724344	0.0232149	10
ENSG00000158748	HTR6	chr1:19991147-19992788	-0.329689	0.0552972	0.0877963	9
NA	NA	chr1:20005511-20005865	-0.0966532	9.65982e-05	0.000991756	3
ENSG00000162542	TMCO4	chr1:20126030-20126780	-0.394603	0.0585188	0.0910771	7
ENSG00000169914	OTUD3	chr1:20208808-20209462	-0.605799	0.0373087	0.0689907	6
ENSG00000225986	UBXN10-AS1	chr1:20512361-20512797	-0.973345	0.0295676	0.059771	7
ENSG00000162543	UBXN10	chr1:20512361-20512797	-0.973345	0.0295676	0.059771	7
ENSG00000228105	NA	chr1:20569456-20569817	-0.935824	0.00277521	0.0114985	3
NA	NA	chr1:20669567-20670018	1.29951	0.000833482	0.00469931	3
NA	NA	chr1:20692583-20693534	1.19425	0.000472378	0.00308142	5
ENSG00000162545	CAMK2N1	chr1:20810463-20813511	0.491125	0.00663432	0.0218594	7
ENSG00000090432	MUL1	chr1:20834417-20834883	0.101347	0.179415	0.204995	8
ENSG00000183114	FAM43B	chr1:20878895-20880592	1.4341	0.00499719	0.0177738	8
ENSG00000158828	PINK1	chr1:20960046-20960551	-1.27686	0.0656223	0.0979167	5
ENSG00000244038	DDOST	chr1:20987517-20988238	-0.212078	0.0948321	0.125807	9
NA	NA	chr1:21031009-21031369	-0.0487238	0.0266216	0.0560954	4
ENSG00000117245	KIF17	chr1:21043833-21044771	-0.00761823	0.0283224	0.0582783	9
ENSG00000189410	SH2D5	chr1:21058007-21059366	-0.494544	0.0384432	0.0702099	12
ENSG00000233069	NA	chr1:21058007-21059366	-0.494544	0.0384432	0.0702099	12
ENSG00000127483	HP1BP3	chr1:21112709-21114121	-0.0868272	0.0322719	0.0631201	10
ENSG00000075151	EIF4G3	chr1:21503116-21503836	-0.0143033	0.310831	0.331751	10
ENSG00000266867	NA	chr1:21503116-21503836	-0.0143033	0.310831	0.331751	10
NA	NA	chr1:21551575-21551931	-0.0770916	0.0523062	0.08472	3
NA	NA	chr1:21616381-21617101	-0.0423235	0.0710168	0.103043	9
ENSG00000117298	ECE1	chr1:21671361-21672319	-0.126838	0.010496	0.0302721	7
NA	NA	chr1:21763071-21763416	1.26069	0.000634212	0.00382336	2
ENSG00000142794	NBPF3	chr1:21766273-21767224	0.0627921	0.240269	0.263329	7
ENSG00000176378	PFN1P10	chr1:21786446-21786713	-0.69648	0.0133722	0.0359506	1
ENSG00000162551	ALPL	chr1:21835549-21836344	0.787137	0.00520345	0.0182916	7
NA	NA	chr1:21930180-21930380	0.00768199	0.0014467	0.00704625	5
NA	NA	chr1:21948675-21949263	0.648185	3.24978e-05	0.000457021	3
NA	NA	chr1:21978102-21978764	0.0316132	0.00440994	0.0162126	2
NA	NA	chr1:21985704-21986102	-0.111995	0.201814	0.226268	3
ENSG00000076864	RAP1GAP	chr1:21995064-21995914	0.130545	0.0137767	0.0366869	2
ENSG00000076864	RAP1GAP	chr1:21996162-21996409	0.340214	0.00360918	0.0139946	4
ENSG00000090686	USP48	chr1:22109130-22110261	-0.177377	0.0814454	0.113059	8
NA	NA	chr1:22140892-22141407	0.814702	0.00696656	0.0226178	4
NA	NA	chr1:22149684-22149897	-0.174883	0.0942833	0.125267	4
NA	NA	chr1:22155301-22155565	-0.253514	0.00105788	0.00557297	2
NA	NA	chr1:22191350-22191592	-0.188881	0.00210855	0.00938035	3
NA	NA	chr1:22210993-22211318	-0.0863268	0.482712	0.499229	2
NA	NA	chr1:22213903-22214119	-0.113095	0.199366	0.224021	3
ENSG00000228397	NA	chr1:22351918-22352194	-1.95369	0.00568974	0.0195426	3
ENSG00000218510	LINC00339	chr1:22351918-22352194	-1.95369	0.00568974	0.0195426	3
ENSG00000070831	CDC42	chr1:22379010-22380029	-0.337586	0.0378936	0.0696247	7
NA	NA	chr1:22446521-22446943	0.135414	0.00259838	0.0109382	4
NA	NA	chr1:22456024-22456225	0.0289998	0.0209313	0.0482556	4
ENSG00000162552	WNT4	chr1:22468913-22470252	-0.183238	0.0469618	0.0794153	6
NA	NA	chr1:22668639-22668862	-1.71747	0.000393905	0.00270815	1
ENSG00000184677	ZBTB40	chr1:22778237-22778817	-0.381734	0.0328591	0.0638459	5
ENSG00000070886	EPHA8	chr1:22889596-22890096	-1.5546	0.0316612	0.062411	2
NA	NA	chr1:22902803-22903413	-0.281289	0.0300698	0.0603815	2
NA	NA	chr1:22919774-22920207	-0.470627	0.000224084	0.00179804	4
NA	NA	chr1:22927146-22927542	-1.51308	0.000757871	0.0043696	2
NA	NA	chr1:22974051-22974303	-0.516146	3.45964e-05	0.000477037	5
NA	NA	chr1:23003417-23003831	0.280827	0.105141	0.135612	3
ENSG00000133216	EPHB2	chr1:23036824-23038362	0.0336768	0.0499262	0.0823871	7
NA	NA	chr1:23110905-23111567	-0.257984	0.00343063	0.0134906	5
NA	NA	chr1:23279554-23280569	-0.0418722	0.0264228	0.0558573	5
ENSG00000004487	KDM1A	chr1:23345815-23346677	-0.153777	0.229246	0.252977	7
ENSG00000169641	LUZP1	chr1:23504060-23504633	-0.167651	0.0844435	0.115874	6
NA	NA	chr1:23543378-23544237	0.179224	0.265251	0.287434	1
ENSG00000125944	HNRNPR	chr1:23670246-23671363	-1.05325	0.0039032	0.0148499	11
ENSG00000125945	ZNF436	chr1:23694691-23696050	-0.320609	0.035806	0.0673692	14
ENSG00000249087	C1orf213	chr1:23694691-23696050	-0.320609	0.035806	0.0673692	14
ENSG00000201405	NA	chr1:23694691-23696050	-0.320609	0.035806	0.0673692	14
ENSG00000204219	TCEA3	chr1:23750509-23751663	-0.491203	0.00127209	0.0064118	12
NA	NA	chr1:23763155-23763971	-0.261545	0.000663668	0.00396325	7
ENSG00000088280	ASAP3	chr1:23809978-23810693	0.0808744	0.0220823	0.0499589	3
ENSG00000007968	E2F2	chr1:23857034-23858089	-0.35573	0.0821315	0.113666	11
NA	NA	chr1:23881018-23881755	-0.506259	0.0406426	0.0726883	3
NA	NA	chr1:23884843-23885087	-1.93201	8.23581e-09	2.12098e-06	2
ENSG00000117318	ID3	chr1:23885683-23886212	-0.665557	0.00682433	0.0223148	6
NA	NA	chr1:23894641-23895064	0.180894	0.0459038	0.0782838	2
NA	NA	chr1:23945942-23946295	0.0305007	0.0644647	0.0967263	3
ENSG00000142676	RPL11	chr1:24018356-24018567	-0.653457	0.0574504	0.0899778	3
ENSG00000011007	TCEB3	chr1:24069696-24070615	-0.0974442	0.0938319	0.124903	10
ENSG00000236810	NA	chr1:24104503-24105263	-0.278717	0.0403036	0.0722885	9
ENSG00000057757	PITHD1	chr1:24104503-24105263	-0.278717	0.0403036	0.0722885	9
ENSG00000011009	LYPLA2	chr1:24117483-24117824	-0.231522	0.0848284	0.116176	4
ENSG00000117308	GALE	chr1:24126800-24127549	-0.0840891	0.0158606	0.0403501	9
ENSG00000179163	FUCA1	chr1:24194255-24194990	-0.155506	0.0177414	0.0434659	9
ENSG00000229106	NA	chr1:24229116-24229537	1.28101	4.53702e-08	5.69384e-06	2
ENSG00000188822	CNR2	chr1:24285786-24286701	-0.0328858	0.073439	0.105437	12
ENSG00000189266	PNRC2	chr1:24285786-24286701	-0.0328858	0.073439	0.105437	12
ENSG00000188529	SRSF10	chr1:24306364-24307017	-0.0481322	0.182262	0.207595	10
ENSG00000185436	IFNLR1	chr1:24513541-24514477	0.122786	0.0112988	0.0319173	14
ENSG00000232298	NA	chr1:24648203-24648985	-1.94731	1.87131e-07	1.43679e-05	8
NA	NA	chr1:24739858-24740262	-0.120149	0.171376	0.197416	4
ENSG00000001460	STPG1	chr1:24742672-24743039	-0.974799	0.0128002	0.0348522	2
ENSG00000001461	NIPAL3	chr1:24742672-24743039	-0.974799	0.0128002	0.0348522	2
ENSG00000117602	RCAN3	chr1:24828866-24829878	-0.214796	0.0389607	0.0708306	10
NA	NA	chr1:24861703-24861920	-1.11473	2.92607e-08	4.20588e-06	4
NA	NA	chr1:24969028-24970196	-0.0988241	0.174548	0.200387	11
ENSG00000169504	CLIC4	chr1:25071353-25072586	-0.232483	0.0744466	0.106334	14
NA	NA	chr1:25174561-25175367	0.0546121	0.131061	0.159758	4
NA	NA	chr1:25228497-25229132	-0.14926	0.00905467	0.02724	8
NA	NA	chr1:25234429-25234807	0.0822407	1.08785e-05	0.000221357	1
NA	NA	chr1:25255528-25259005	1.05387	0.00035236	0.00250905	29
ENSG00000117614	SYF2	chr1:25558564-25559178	-0.22014	0.113465	0.143518	8
NA	NA	chr1:25566460-25566711	-0.408779	0.0547739	0.0872735	3
ENSG00000272432	NA	chr1:25572967-25574521	-0.0927725	0.0965253	0.12739	12
ENSG00000117616	C1orf63	chr1:25664287-25665398	-0.334361	0.0396819	0.0716436	4
ENSG00000259984	NA	chr1:25664287-25665398	-0.334361	0.0396819	0.0716436	4
ENSG00000183726	TMEM50A	chr1:25664287-25665398	-0.334361	0.0396819	0.0716436	4
ENSG00000188672	RHCE	chr1:25756471-25758115	-0.468129	0.0736119	0.105581	14
ENSG00000204178	TMEM57	chr1:25756471-25758115	-0.468129	0.0736119	0.105581	14
ENSG00000157978	LDLRAP1	chr1:25869894-25871042	-0.166151	0.0670079	0.0992724	10
ENSG00000117643	MAN1C1	chr1:25942662-25943191	0.000141279	0.040694	0.0727145	2
ENSG00000117643	MAN1C1	chr1:25944100-25944772	-0.118809	0.000614031	0.00372796	6
NA	NA	chr1:26097905-26098107	-2.447	0.00018464	0.0015703	2
ENSG00000228172	NA	chr1:26146123-26147349	-0.234799	0.0976511	0.128478	15
ENSG00000223474	NA	chr1:26146123-26147349	-0.234799	0.0976511	0.128478	15
ENSG00000127423	AUNIP	chr1:26185473-26186356	-0.355875	0.0635297	0.0958126	8
ENSG00000236528	NA	chr1:26185473-26186356	-0.355875	0.0635297	0.0958126	8
ENSG00000207302	NA	chr1:26201723-26202516	0.0476791	0.320219	0.340858	4
ENSG00000117632	STMN1	chr1:26231951-26233624	-0.246989	0.0353929	0.066916	22
ENSG00000264021	MIR3917	chr1:26231951-26233624	-0.246989	0.0353929	0.066916	22
NA	NA	chr1:26249206-26249613	0.224692	0.0042465	0.0157734	4
ENSG00000158006	PAFAH2	chr1:26324550-26324934	-0.802646	0.030873	0.061371	7
NA	NA	chr1:26361594-26362708	-0.290741	0.0670954	0.0993434	4
ENSG00000158014	SLC30A2	chr1:26372282-26373313	0.356717	0.00100281	0.00536864	10
ENSG00000175087	PDIK1L	chr1:26437320-26438917	-0.0943508	0.189325	0.214317	14
NA	NA	chr1:26487808-26488606	0.201122	0.00365405	0.0141309	2
NA	NA	chr1:26490523-26491015	-0.771081	0.000649268	0.00389702	3
ENSG00000142684	ZNF593	chr1:26496180-26496824	-0.364288	0.072831	0.10482	10
NA	NA	chr1:26551518-26552194	-0.0456709	0.194658	0.219469	4
ENSG00000130695	CEP85	chr1:26560450-26561028	-0.0471191	0.0838121	0.115315	10
NA	NA	chr1:26606363-26606913	-0.192229	0.0135698	0.0363316	7
NA	NA	chr1:26632837-26633316	-0.286251	0.0284794	0.0584746	10
NA	NA	chr1:26662539-26663466	-0.256897	0.0425727	0.0747956	4
NA	NA	chr1:26672446-26672650	-0.135944	1.3072e-06	5.32421e-05	2
NA	NA	chr1:26686517-26687281	-0.421277	0.0398844	0.0718441	4
ENSG00000131914	LIN28A	chr1:26737247-26738148	0.0213575	0.0108033	0.0309087	8
ENSG00000117682	DHDDS	chr1:26758493-26758856	0.10578	0.356722	0.376729	10
ENSG00000198830	HMGN2	chr1:26798367-26799842	-0.2237	0.0303605	0.0607776	14
NA	NA	chr1:26826677-26827474	-0.398061	0.0652096	0.0975539	4
ENSG00000117676	RPS6KA1	chr1:26856192-26856684	0.0253648	0.149357	0.176679	4
NA	NA	chr1:26946845-26948076	-0.613946	0.0522483	0.0846618	7
ENSG00000260063	NA	chr1:27021834-27024101	-0.785377	0.0126782	0.0345964	7
ENSG00000117713	ARID1A	chr1:27021834-27024101	-0.785377	0.0126782	0.0345964	7
ENSG00000060642	PIGV	chr1:27114119-27114692	-0.074574	0.123347	0.152506	12
ENSG00000175793	SFN	chr1:27189913-27190128	1.30793	1.20346e-06	5.07281e-05	2
NA	NA	chr1:27191067-27191911	-1.09438	0.0474411	0.0798207	5
ENSG00000142751	GPN2	chr1:27216162-27217045	-0.0444988	0.125329	0.15437	11
ENSG00000198746	GPATCH3	chr1:27226493-27227009	-1.22058	0.0116741	0.032672	6
ENSG00000090273	NUDC	chr1:27226493-27227009	-1.22058	0.0116741	0.032672	6
NA	NA	chr1:27248049-27248619	-0.135448	0.137978	0.166054	9
ENSG00000175707	C1orf172	chr1:27286066-27287101	-0.052571	0.0123276	0.0339621	7
ENSG00000253368	TRNP1	chr1:27320128-27321146	-0.154812	0.0364755	0.0681003	10
NA	NA	chr1:27332594-27332982	0.0928644	0.000419216	0.00282868	3
ENSG00000158246	FAM46B	chr1:27338880-27339441	0.586683	0.000112759	0.00110406	5
NA	NA	chr1:27481346-27481742	-0.322482	0.102015	0.13266	5
ENSG00000224311	NA	chr1:27560706-27561707	-0.131221	0.0967186	0.127591	13
ENSG00000142784	WDTC1	chr1:27560706-27561707	-0.131221	0.0967186	0.127591	13
ENSG00000186501	TMEM222	chr1:27648454-27649006	-0.0657147	0.216833	0.24076	8
NA	NA	chr1:27675920-27678016	0.591372	3.68184e-05	0.000496868	9
NA	NA	chr1:27683278-27683590	1.77213	9.30601e-08	8.71487e-06	4
NA	NA	chr1:27687025-27687743	-0.501094	0.00395535	0.0149844	4
ENSG00000142733	MAP3K6	chr1:27692413-27693243	-0.235714	0.0363712	0.0679877	7
ENSG00000174950	CD164L2	chr1:27709601-27709831	1.62571	3.10762e-10	2.95499e-07	4
ENSG00000181773	GPR3	chr1:27718893-27719349	-0.245409	0.108593	0.138878	4
ENSG00000158195	WASF2	chr1:27816343-27816853	-0.407996	0.0306611	0.0611219	10
NA	NA	chr1:27854417-27854963	0.452033	0.000618646	0.00374505	2
NA	NA	chr1:27874418-27874638	0.0170618	0.183444	0.208712	4
NA	NA	chr1:27894928-27895524	-1.09485	0.0194105	0.0460559	3
NA	NA	chr1:27901661-27902688	3.24131	4.3769e-07	2.62005e-05	4
ENSG00000126705	AHDC1	chr1:27929706-27930866	-0.106552	0.0348517	0.0663054	9
NA	NA	chr1:27941866-27942324	0.256788	0.271535	0.293548	3
NA	NA	chr1:27960568-27961023	-0.323854	0.0436763	0.0759306	2
ENSG00000000938	FGR	chr1:27961560-27961810	-0.535476	0.019162	0.0457147	4
NA	NA	chr1:27986306-27986808	-0.174749	0.0805675	0.11218	3
ENSG00000225886	NA	chr1:27994728-27995031	0.042592	0.0816506	0.113242	2
ENSG00000009780	FAM76A	chr1:28052146-28053002	-0.177098	0.138305	0.16635	11
ENSG00000117758	STX12	chr1:28099629-28100031	-0.930273	0.056664	0.0892409	4
ENSG00000269971	NA	chr1:28099629-28100031	-0.930273	0.056664	0.0892409	4
ENSG00000117751	PPP1R8	chr1:28157222-28157788	-0.3506	0.072315	0.10426	6
ENSG00000130775	THEMIS2	chr1:28199032-28199257	0.112158	0.321631	0.342169	1
ENSG00000117748	RPA2	chr1:28240585-28241535	-0.207232	0.0992838	0.130051	12
ENSG00000158156	XKR8	chr1:28285021-28285304	-0.222043	0.119543	0.148995	2
ENSG00000227050	NA	chr1:28286020-28286838	-0.511371	0.0478624	0.0802511	9
ENSG00000158156	XKR8	chr1:28286020-28286838	-0.511371	0.0478624	0.0802511	9
ENSG00000158161	EYA3	chr1:28415099-28415312	-0.191963	0.0370475	0.0686704	8
ENSG00000126698	DNAJC8	chr1:28559146-28559597	-0.380683	0.00512292	0.0180831	7
ENSG00000130770	ATPIF1	chr1:28562511-28562976	0.00833628	0.101668	0.132319	5
ENSG00000271398	NA	chr1:28573702-28574022	-0.856145	0.033323	0.064388	4
ENSG00000130766	SESN2	chr1:28585832-28587249	-0.0347434	0.0152667	0.0392961	9
ENSG00000130772	MED18	chr1:28655366-28655667	-0.594953	0.0346258	0.0660229	9
ENSG00000204138	PHACTR4	chr1:28696042-28696731	-0.111057	0.11045	0.140629	10
NA	NA	chr1:28844654-28845293	-0.198261	0.114226	0.144208	4
NA	NA	chr1:28857038-28857311	-0.11852	0.0883407	0.119589	2
ENSG00000180098	TRNAU1AP	chr1:28879403-28879704	0.0468021	0.0417309	0.0739188	5
NA	NA	chr1:28908070-28908799	-0.176444	0.0479264	0.0803222	6
ENSG00000188060	RAB42	chr1:28919042-28919454	-0.294778	0.00121307	0.00618749	3
ENSG00000120656	TAF12	chr1:28969554-28969898	-0.41397	0.0710486	0.103071	10
ENSG00000229388	NA	chr1:28969554-28969898	-0.41397	0.0710486	0.103071	10
ENSG00000198492	YTHDF2	chr1:29063067-29064315	-0.523481	0.0697572	0.101743	15
NA	NA	chr1:29101791-29102069	0.497442	0.000182933	0.00156115	3
ENSG00000116329	OPRD1	chr1:29138502-29139348	1.16917	2.71444e-05	0.000405076	5
NA	NA	chr1:29189308-29189952	-0.115647	0.0182745	0.0443463	5
ENSG00000159023	EPB41	chr1:29213439-29214300	-0.139976	0.051524	0.0839524	9
NA	NA	chr1:29240769-29241969	-0.573329	0.0592888	0.0918418	7
ENSG00000253304	TMEM200B	chr1:29447700-29451847	-0.0900798	0.00431642	0.0159705	21
NA	NA	chr1:29460811-29461172	-0.183625	0.0462934	0.0786826	3
ENSG00000116350	SRSF4	chr1:29507977-29508686	0.0645945	0.209364	0.233537	8
ENSG00000116353	MECR	chr1:29557221-29557627	-0.928143	0.0317274	0.0624836	8
ENSG00000060656	PTPRU	chr1:29562746-29565307	-1.18062	0.00234013	0.0101262	7
NA	NA	chr1:29585898-29586598	0.588383	0.00360991	0.0139953	6
NA	NA	chr1:29587088-29587412	2.0821	0.000123619	0.00118264	3
NA	NA	chr1:29804963-29805239	1.78763	0.00263342	0.0110537	2
NA	NA	chr1:31158010-31158261	1.32502	0.000917711	0.00504303	4
ENSG00000186056	MATN1-AS1	chr1:31190973-31191221	0.132903	0.434439	0.452505	1
ENSG00000186056	MATN1-AS1	chr1:31191575-31191960	-0.0413853	0.125531	0.154588	4
NA	NA	chr1:31194277-31194587	-0.0624154	0.0124063	0.0340584	4
NA	NA	chr1:31246011-31246280	-0.970689	7.74278e-06	0.000176266	1
NA	NA	chr1:31280122-31280512	0.0617719	0.315767	0.336569	3
NA	NA	chr1:31380845-31381078	0.45952	0.000295861	0.00219261	1
ENSG00000162512	SDC3	chr1:31381539-31381966	0.049729	0.0042525	0.0157907	2
ENSG00000134644	PUM1	chr1:31538413-31538938	-0.393419	0.0123621	0.034001	11
NA	NA	chr1:31628101-31628493	0.182292	0.220263	0.244021	1
NA	NA	chr1:31654423-31654833	-0.192847	0.482241	0.498784	3
ENSG00000084628	NKAIN1	chr1:31712079-31712812	0.413505	0.0229155	0.0512256	1
ENSG00000060688	SNRNP40	chr1:31769247-31769978	-0.214093	0.10724	0.137515	15
ENSG00000121766	ZCCHC17	chr1:31769247-31769978	-0.214093	0.10724	0.137515	15
NA	NA	chr1:31885795-31887010	-0.201455	0.0175139	0.0431272	11
NA	NA	chr1:32052472-32052771	0.0632923	0.0191697	0.0457287	2
NA	NA	chr1:32054342-32054843	1.24785	2.32152e-05	0.000361814	4
ENSG00000121764	HCRTR1	chr1:32083150-32084069	-0.684834	0.0226815	0.050913	5
ENSG00000162517	PEF1	chr1:32110211-32110961	-0.399287	0.0354156	0.0669302	15
ENSG00000264078	NA	chr1:32110211-32110961	-0.399287	0.0354156	0.0669302	15
ENSG00000084636	COL16A1	chr1:32169538-32169869	0.384179	7.17226e-05	0.00080054	5
NA	NA	chr1:32180132-32180487	1.26844	0.00318975	0.0127688	2
NA	NA	chr1:32208487-32208704	-0.133559	0.00138734	0.0068366	4
NA	NA	chr1:32221888-32222107	-0.903653	0.011831	0.0329613	2
NA	NA	chr1:32226147-32226535	0.364919	0.0406529	0.0726883	3
ENSG00000121753	BAI2	chr1:32228348-32230252	0.0059917	0.0331117	0.0641451	13
NA	NA	chr1:32237828-32238661	0.226113	0.0979114	0.128745	4
ENSG00000254545	NA	chr1:32254005-32254353	-0.461103	0.0227259	0.0509754	3
NA	NA	chr1:32403388-32404382	-1.84338	0.0232099	0.0517093	2
ENSG00000184007	PTP4A2	chr1:32410189-32410630	0.34636	0.00706542	0.0228278	4
ENSG00000121774	KHDRBS1	chr1:32479103-32480583	-0.239824	0.221262	0.244984	12
ENSG00000203325	NA	chr1:32538206-32539052	-0.473596	0.0403846	0.0723761	6
ENSG00000025800	KPNA6	chr1:32574062-32574318	-0.522333	0.0417711	0.0739367	4
ENSG00000084652	TXLNA	chr1:32645155-32645814	0.108659	0.173068	0.198983	10
ENSG00000160050	CCDC28B	chr1:32666232-32666460	-0.760984	0.055005	0.0875371	4
ENSG00000160051	IQCC	chr1:32670570-32671885	-0.063549	0.0678821	0.100063	17
ENSG00000160055	TMEM234	chr1:32687522-32688040	-0.367427	0.108723	0.138983	9
ENSG00000084623	EIF3I	chr1:32687522-32688040	-0.367427	0.108723	0.138983	9
ENSG00000220785	MTMR9LP	chr1:32705525-32707141	0.342913	0.0315842	0.062294	5
NA	NA	chr1:32713919-32714186	-0.929272	0.0257974	0.0550123	4
NA	NA	chr1:32740711-32741544	0.439745	0.000202308	0.00167214	4
ENSG00000116478	HDAC1	chr1:32757415-32758034	-0.260266	0.126959	0.155888	9
ENSG00000175130	MARCKSL1	chr1:32800860-32802229	-0.391496	0.0593421	0.0919072	10
ENSG00000233775	NA	chr1:32817199-32817588	-0.498469	0.0663779	0.0986105	3
ENSG00000162526	TSSK3	chr1:32817199-32817588	-0.498469	0.0663779	0.0986105	3
NA	NA	chr1:32826945-32828017	0.489137	0.00017557	0.001514	10
ENSG00000160058	BSDC1	chr1:32859771-32860348	-0.37099	0.0503914	0.0827791	6
ENSG00000229259	LRRC37A12P	chr1:32892429-32892835	-0.604852	0.588579	0.601174	1
ENSG00000254553	NA	chr1:32930501-32931061	0.797674	0.00136635	0.00676418	7
ENSG00000273274	ZBTB8B	chr1:32930501-32931061	0.797674	0.00136635	0.00676418	7
NA	NA	chr1:32966119-32966563	-3.08521	0.00600127	0.0202995	1
ENSG00000160062	ZBTB8A	chr1:33005424-33005739	-0.862854	0.0244165	0.0532302	2
ENSG00000176261	ZBTB8OS	chr1:33116544-33117363	-0.165497	0.109262	0.1395	8
ENSG00000162521	RBBP4	chr1:33116544-33117363	-0.165497	0.109262	0.1395	8
ENSG00000162520	SYNC	chr1:33168020-33168865	-0.551479	0.0695333	0.10157	6
ENSG00000162522	KIAA1522	chr1:33207637-33207874	-0.414071	0.0392345	0.0711714	1
NA	NA	chr1:33219428-33220028	0.231516	0.0112335	0.031791	5
NA	NA	chr1:33235495-33235718	0.51612	0.0162889	0.0409968	4
ENSG00000134684	YARS	chr1:33282676-33283906	-0.51851	0.0719229	0.10388	19
ENSG00000116497	S100PBP	chr1:33282676-33283906	-0.51851	0.0719229	0.10388	19
ENSG00000121905	HPCA	chr1:33351687-33352397	0.39363	0.000425161	0.00285554	8
NA	NA	chr1:33358470-33359449	-0.65806	0.0179043	0.0437314	4
ENSG00000121900	TMEM54	chr1:33366793-33367002	-2.16656	0.00954159	0.0282545	1
ENSG00000116514	RNF19B	chr1:33429532-33430513	0.0861426	0.0551054	0.0876326	9
ENSG00000267885	NA	chr1:33438459-33438979	-0.436905	0.396072	0.414919	3
NA	NA	chr1:33502202-33502719	-0.00805248	0.147534	0.175031	6
ENSG00000004455	AK2	chr1:33546525-33547243	-0.0908954	0.242351	0.265399	13
ENSG00000142920	ADC	chr1:33546525-33547243	-0.0908954	0.242351	0.265399	13
NA	NA	chr1:33592892-33593155	-0.115329	0.265277	0.28745	4
NA	NA	chr1:33612977-33613321	0.46596	6.9636e-05	0.000784333	6
NA	NA	chr1:33625260-33625527	-0.0590995	0.541167	0.555226	3
ENSG00000116525	TRIM62	chr1:33646614-33647878	-0.80575	0.0284771	0.0584746	10
ENSG00000160094	ZNF362	chr1:33721449-33721703	0.137704	0.372251	0.391608	1
NA	NA	chr1:33741775-33742381	-0.0553822	0.0747288	0.106565	4
NA	NA	chr1:33745742-33745990	-0.0371757	0.215741	0.239709	4
[truncated: 27,952 more rows]

## Sheet: S6
Table S6. Downregulated tumor suppressors with hypermethylated promoters
[truncated: 12 more rows]

[truncated: 7 more sheets: S7, S8, S9, S10, S11, S12, S13]
